# Supplementary material for: High-throughput identification of prefusion-stabilizing mutations in SARS-CoV-2 spike
Source: Nat Commun. 2023 Apr 10;14:2003. doi: 10.1038/s41467-023-37786-1 (PMC10086000; doi:10.1038/s41467-023-37786-1)
Supplement: Supplementary file 4 — Supplementary Data 1 [file 41467_2023_37786_MOESM4_ESM.xlsx]

## Sheet: Sheet1
mut	mut_class	input	bin0_rep1	bin1_rep1	bin2_rep1	bin3_rep1	fus_neg_rep1	fus_pos_rep1	bin0_rep2	bin1_rep2	bin2_rep2	bin3_rep2	fus_neg_rep2	fus_pos_rep2	bin0_rep3	bin1_rep3	bin2_rep3	bin3_rep3	input_freq	bin0_rep1_freq	bin1_rep1_freq	bin2_rep1_freq	bin3_rep1_freq	fus_neg_rep1_freq	fus_pos_rep1_freq	bin0_rep2_freq	bin1_rep2_freq	bin2_rep2_freq	bin3_rep2_freq	fus_neg_rep2_freq	fus_pos_rep2_freq	bin0_rep3_freq	bin1_rep3_freq	bin2_rep3_freq	bin3_rep3_freq	exp_weight_rep1	avg_freq_rep1	exp_score_rep1	exp_weight_rep2	avg_freq_rep2	exp_score_rep2	exp_weight_rep3	avg_freq_rep3	exp_score_rep3	fus_ratio_rep1	fus_score_rep1	fus_ratio_rep2	fus_score_rep2	exp_score
T883C	missense	168	217	167	186	57	21	13	169	104	112	50	13	2	153	197	107	131	0.000530712	0.00064156	0.000648473	0.000618937	0.00015011	0.00035784	0.00018086	0.000520752	0.00042909	0.000372117	0.000219063	0.000178485	3.96925e-05	0.00057823	0.00070939	0.000470262	0.000248767	0.533704	0.00051477	-0.222539	0.546964	0.000385255	0.157481	0.548534	0.000501662	0.183197	-0.296347	0.127215	-0.652893	-0.278635	0.0393796
T883E	missense	53	6	5	16	10	0	0	2	2	19	21	0	0	13	15	19	27	0.000169577	2.06005e-05	2.31598e-05	5.6267e-05	2.84692e-05	1.62655e-05	1.29186e-05	9.18974e-06	1.22597e-05	6.58614e-05	9.44977e-05	1.27489e-05	1.32308e-05	5.25664e-05	5.73245e-05	8.70856e-05	5.27687e-05	0.68017	3.21241e-05	1.18247	0.83781	4.54521e-05	2.42479	0.6402	6.24363e-05	0.934001	-0.100052	0.573865	0.0161139	0.819016	1.51375
T883D	missense	89	81	85	111	63	8	18	111	46	72	35	4	10	48	41	42	90	0.000282628	0.000241321	0.000331957	0.0003707	0.000165639	0.000146389	0.000245453	0.000343084	0.000192069	0.000240394	0.000154633	6.37446e-05	0.000145539	0.000183982	0.000150477	0.000187234	0.000171498	0.603787	0.000277404	0.449755	0.55552	0.000232545	0.224182	0.624875	0.000173298	0.808479	0.224459	1.31226	0.358537	1.38084	0.494139
T883W	missense	118	42	32	45	92	4	17	61	54	85	66	13	20	45	62	40	150	0.000373697	0.000126546	0.000127379	0.000152252	0.000240694	8.13273e-05	0.000232534	0.000189921	0.000224761	0.000283204	0.000287788	0.000178485	0.000277848	0.000172718	0.000225715	0.000178526	0.000284574	0.695979	0.000161718	1.33413	0.669645	0.000246419	1.11385	0.666841	0.000215383	1.15221	0.456251	1.83968	0.192205	1.10793	1.20006
T883P	missense	78	76	55	88	154	39	21	104	63	112	116	67	79	73	74	48	101	0.000248084	0.000226606	0.000216158	0.000294574	0.000401156	0.000650618	0.000284208	0.000321641	0.00026154	0.000372117	0.000502556	0.000866927	0.00105847	0.000277851	0.000268708	0.00021336	0.000192229	0.691104	0.000284624	1.28736	0.681017	0.000364464	1.2025	0.584012	0.000238037	0.473782	-0.359689	-0.016915	0.086695	0.93482	0.98788
T883R	missense	210	143	147	149	209	30	18	232	115	146	124	34	9	155	175	121	272	0.000662605	0.000423782	0.000571274	0.000496473	0.000543502	0.000504229	0.000245453	0.000713737	0.000474042	0.000484081	0.000536919	0.000446212	0.000132308	0.000585739	0.000630569	0.000531222	0.000514494	0.642466	0.000508758	0.820793	0.595548	0.000552195	0.536224	0.607699	0.000565506	0.667798	-0.31266	0.0900955	-0.527954	-0.0736462	0.674938
T883Q	missense	14	11	13	14	12	3	7	14	4	21	12	0	1	4	10	11	37	4.71046e-05	3.53152e-05	5.40394e-05	4.96473e-05	3.36454e-05	6.50618e-05	0.000103348	4.59487e-05	2.04328e-05	7.24475e-05	5.58395e-05	1.27489e-05	2.64617e-05	1.87737e-05	3.94106e-05	5.22514e-05	7.16146e-05	0.618193	4.31618e-05	0.587944	0.677453	4.86672e-05	1.17471	0.742662	4.55126e-05	1.77324	0.200978	1.25883	0.317144	1.31292	1.17863
T883G	missense	182	160	91	237	734	34	76	102	82	207	255	21	87	96	80	121	319	0.000574677	0.000473812	0.000355116	0.000787738	0.00190226	0.000569291	0.000994729	0.000315514	0.000339185	0.000684959	0.00109961	0.000280476	0.00116431	0.00036421	0.000290205	0.000531222	0.00060307	0.792592	0.000879731	2.26091	0.763262	0.000609817	1.84364	0.69192	0.000447177	1.35763	0.242371	1.35302	0.618174	1.80683	1.82073
T883M	missense	74	42	14	52	126	15	41	45	19	63	50	19	31	34	28	46	141	0.000235523	0.000126546	5.78994e-05	0.000175421	0.000328689	0.000260247	0.00054258	0.000140909	8.17314e-05	0.000210756	0.000219063	0.000254978	0.000423387	0.000131416	0.000103901	0.000204651	0.000267612	0.756426	0.000172139	1.91398	0.694637	0.000163115	1.30868	0.714979	0.000176895	1.5465	0.319077	1.52755	0.220234	1.15392	1.58972
T883L	missense	300	372	253	360	542	62	114	417	223	412	335	81	155	198	222	216	650	0.000945233	0.00109771	0.00098043	0.00119485	0.00140534	0.00102472	0.00148563	0.00128044	0.000915392	0.00136004	0.00144324	0.00104541	0.00206401	0.000747193	0.00079896	0.000944879	0.00122687	0.655387	0.00116958	0.94474	0.64833	0.00124978	0.947689	0.678288	0.000929476	1.24597	0.161305	1.16856	0.295425	1.27729	1.04613
T883S	missense	240	231	149	187	155	23	32	212	107	193	138	18	26	145	149	118	263	0.000756814	0.000682761	0.000578994	0.000622247	0.000403744	0.000390371	0.000426313	0.000652472	0.00044135	0.000638856	0.000597053	0.00024223	0.000357233	0.000548192	0.000537417	0.00051816	0.000497533	0.581628	0.000571936	0.237182	0.626677	0.000582433	0.778887	0.614814	0.000525325	0.726073	0.0382507	0.88856	0.168724	1.06941	0.580714
T883I	missense	106	154	86	71	148	12	30	116	75	100	109	24	13	62	65	61	183	0.000336013	0.000456155	0.000335817	0.000238307	0.000385628	0.000211451	0.000400475	0.0003584	0.000310579	0.0003326	0.000472488	0.000318723	0.000185232	0.000236549	0.000236463	0.000269965	0.000346765	0.597713	0.000353977	0.39148	0.655891	0.000368517	1.00663	0.66677	0.000272436	1.15164	0.277366	1.43264	-0.235698	0.405864	0.849916
T883H	missense	61	63	65	64	24	28	12	77	32	21	28	20	5	56	48	34	61	0.000194699	0.000188348	0.000254757	0.000215138	6.47026e-05	0.000471698	0.000167941	0.000238933	0.000134857	7.24475e-05	0.000124565	0.000267727	7.9385e-05	0.00021402	0.000175556	0.0001524	0.000116845	0.554014	0.000180737	-0.0277137	0.536197	0.000142701	0.0735427	0.565294	0.000164705	0.320474	-0.448507	-0.21901	-0.527954	-0.0736462	0.122101
T883A	missense	101	148	88	142	330	20	47	115	56	144	110	23	32	100	110	67	175	0.000320312	0.000438497	0.000343536	0.000473305	0.000856663	0.000341574	0.000620091	0.000355337	0.000232934	0.000477495	0.000476784	0.000305974	0.000436618	0.000379229	0.000397688	0.000296091	0.000331689	0.706929	0.000528	1.43916	0.674342	0.000385637	1.15047	0.603268	0.000351174	0.631503	0.25897	1.39079	0.154417	1.04593	1.07371
T883V	missense	265	142	118	252	542	46	59	136	106	252	335	131	81	130	152	166	486	0.000835322	0.00042084	0.000459335	0.000837385	0.00140534	0.000764476	0.000775114	0.000419665	0.000437263	0.000833147	0.00144324	0.00168286	0.00108493	0.000491871	0.000548165	0.000727165	0.000917798	0.758352	0.000780725	1.93245	0.763296	0.000783328	1.84391	0.69282	0.00067125	1.365	0.0060014	0.81518	-0.190646	0.479781	1.71379
T883F	missense	201	106	70	108	131	33	52	133	70	106	118	19	69	69	76	69	139	0.000634342	0.000314894	0.000274057	0.000360771	0.00034163	0.000553025	0.000684684	0.000410475	0.000290146	0.000352358	0.000511146	0.000254978	0.000926159	0.000262832	0.000275874	0.0003048	0.000263843	0.641158	0.000322838	0.808237	0.654108	0.000391032	0.992727	0.628608	0.000276837	0.839056	0.092745	1.01256	0.560182	1.71168	0.880007
T883K	missense	42	14	14	71	56	5	14	28	13	60	24	9	9	31	32	39	48	0.000135033	4.4144e-05	5.78994e-05	0.000238307	0.000147522	9.75927e-05	0.000193778	8.88342e-05	5.7212e-05	0.000200877	0.000107384	0.000127489	0.000132308	0.000120152	0.000118232	0.000174171	9.23452e-05	0.750684	0.000121968	1.8589	0.67984	0.000113577	1.19333	0.618197	0.000126225	0.753782	0.297888	1.47934	0.0161139	0.819016	1.26867
T883Y	missense	99	52	56	112	164	12	39	35	32	116	113	16	33	18	18	58	148	0.000314031	0.000155975	0.000220018	0.00037401	0.000427037	0.000211451	0.000516742	0.000110277	0.000134857	0.000385289	0.00048967	0.000216732	0.000449849	7.13401e-05	6.80728e-05	0.000256903	0.000280805	0.727713	0.00029426	1.63854	0.779966	0.000280023	1.97386	0.775864	0.00016928	2.04519	0.388065	1.68453	0.317144	1.31292	1.88587
T883N	missense	42	5	5	11	17	1	0	14	5	10	20	0	0	8	15	19	32	0.000135033	1.76576e-05	2.31598e-05	3.97179e-05	4.65859e-05	3.25309e-05	1.29186e-05	4.59487e-05	2.45194e-05	3.62238e-05	9.02023e-05	1.27489e-05	1.32308e-05	3.37927e-05	5.73245e-05	8.70856e-05	6.21916e-05	0.726619	3.17803e-05	1.62804	0.716715	4.92236e-05	1.48079	0.684776	6.00986e-05	1.29911	-0.401082	-0.1111	0.0161139	0.819016	1.46931
S884L	missense	362	346	228	392	462	82	120	442	343	577	312	107	121	289	343	409	824	0.00113993	0.0010212	0.000883931	0.00130076	0.00119829	0.00135003	0.00156315	0.00135702	0.00140578	0.00190339	0.00134444	0.00137688	0.00161416	0.00108887	0.00123248	0.00178526	0.00155479	0.651909	0.00110105	0.911377	0.634564	0.00150266	0.840373	0.668066	0.00141535	1.16225	0.0636553	0.946366	0.06905	0.90587	0.971334
S884F	missense	217	235	142	301	625	29	112	196	148	374	337	31	81	161	147	286	719	0.000684587	0.000694532	0.000551974	0.000999566	0.00162015	0.000487964	0.0014598	0.00060346	0.000608899	0.0012349	0.00145183	0.000407966	0.00108493	0.000608268	0.000530251	0.00124968	0.00135691	0.729251	0.000966557	1.65329	0.726662	0.000974772	1.55833	0.723974	0.000936277	1.62018	0.475905	1.8844	0.424778	1.48952	1.6106
S884T	missense	85	102	63	84	289	23	33	84	86	127	223	21	61	87	68	97	456	0.000270067	0.000303122	0.000247037	0.000281335	0.000750551	0.000390371	0.000439231	0.000260376	0.000355532	0.000421513	0.000962158	0.000280476	0.000820312	0.000330417	0.000247212	0.00042672	0.00086126	0.733766	0.000395511	1.69661	0.760737	0.000499895	1.82396	0.74373	0.000466402	1.78199	0.0512157	0.91806	0.466083	1.55729	1.76752
S884G	missense	117	165	111	128	122	28	28	181	87	117	65	36	11	151	150	77	244	0.000370556	0.000488527	0.000432316	0.000426967	0.000318337	0.000471698	0.000374638	0.000557511	0.000359618	0.000388582	0.000283493	0.00047171	0.00015877	0.000570721	0.000541	0.000339634	0.000461726	0.586294	0.000416537	0.281944	0.562619	0.000397301	0.27952	0.590478	0.00047827	0.526744	-0.100052	0.573865	-0.472907	0.0166714	0.362736
S884C	missense	162	454	230	146	189	55	47	444	236	201	135	42	54	242	165	139	367	0.00051187	0.00133903	0.000891651	0.000486544	0.00049174	0.000910865	0.000620091	0.00136314	0.000968517	0.0006652	0.000584167	0.000548204	0.000727696	0.000912402	0.000594741	0.000609599	0.000693531	0.510205	0.000802242	-0.447961	0.532839	0.000895257	0.0473684	0.596455	0.000702568	0.575701	-0.166999	0.421534	0.123008	0.9944	0.0583697
S884R	missense	130	209	168	194	154	23	17	187	150	181	92	12	27	189	183	147	268	0.00041138	0.000618016	0.000652333	0.000645415	0.000401156	0.000390371	0.000232534	0.00057589	0.000617072	0.000599339	0.000399467	0.000165736	0.000370463	0.000713401	0.000659231	0.000644434	0.000506956	0.589527	0.00057923	0.312961	0.593804	0.000547942	0.522622	0.593595	0.000631005	0.552278	-0.224991	0.289579	0.349329	1.36573	0.46262
S884V	missense	171	224	189	144	240	38	35	209	110	204	128	42	28	194	243	162	399	0.000540133	0.00066216	0.000733393	0.000479924	0.000623733	0.000634353	0.000465068	0.000643282	0.000453609	0.000675079	0.0005541	0.000548204	0.000383694	0.000732174	0.000874198	0.000709748	0.000753838	0.606557	0.000624803	0.47632	0.622524	0.000581518	0.746513	0.62095	0.00076749	0.776336	-0.134814	0.494767	-0.154957	0.538338	0.66639
S884W	missense	72	113	46	80	71	13	17	204	144	119	72	13	10	114	133	96	187	0.000229243	0.000335494	0.000181418	0.000268096	0.000186344	0.000227716	0.000232534	0.000627966	0.000592553	0.000395168	0.00031356	0.000178485	0.000145539	0.000431795	0.000480092	0.000422365	0.000354304	0.578573	0.000242838	0.207879	0.551098	0.000482312	0.189709	0.603517	0.000422139	0.633545	0.00909248	0.822213	-0.0886215	0.647175	0.343711
S884K	missense	52	32	34	28	24	8	7	45	25	31	11	4	2	50	22	41	46	0.000166436	9.71168e-05	0.000135099	9.59849e-05	6.47026e-05	0.000146389	0.000103348	0.000140909	0.000106251	0.000105378	5.15442e-05	6.37446e-05	3.96925e-05	0.000191492	8.24039e-05	0.00018288	8.8576e-05	0.581619	9.82257e-05	0.237097	0.541797	0.000101021	0.117198	0.577262	0.000136338	0.418498	-0.151205	0.457472	-0.205735	0.455025	0.257598
S884H	missense	79	106	84	91	230	29	61	106	80	90	111	41	68	77	104	75	229	0.000251225	0.000314894	0.000328097	0.000304504	0.000597852	0.000487964	0.000800951	0.000327767	0.000331012	0.000299669	0.000481079	0.000535455	0.000912928	0.00029287	0.000376192	0.000330925	0.000433457	0.691755	0.000386337	1.29361	0.662216	0.000359882	1.05594	0.657831	0.000358361	1.07842	0.215218	1.29123	0.231714	1.17275	1.14266
S884M	missense	66	13	26	28	54	4	12	32	21	49	46	6	2	35	35	59	140	0.000210401	4.12011e-05	0.000104219	9.59849e-05	0.000142346	8.13273e-05	0.000167941	0.000101087	8.99045e-05	0.000164654	0.000201881	8.92425e-05	3.96925e-05	0.000135171	0.00012898	0.000261257	0.000265728	0.721156	9.59377e-05	1.57564	0.709555	0.000139382	1.42497	0.707784	0.000197784	1.48757	0.314921	1.5181	-0.351863	0.21527	1.49606
S884A	missense	129	129	74	82	122	21	22	177	92	149	71	35	36	132	121	123	292	0.00040824	0.000382581	0.000289497	0.000274715	0.000318337	0.00035784	0.000297127	0.000545258	0.000380051	0.000493961	0.000309265	0.000458961	0.000489541	0.00049938	0.000437099	0.000539931	0.000552186	0.604497	0.000316283	0.456558	0.58204	0.000432134	0.430914	0.641098	0.000507149	0.941359	-0.0807468	0.617792	0.0280131	0.83854	0.609611
S884Y	missense	135	166	76	203	688	20	205	99	95	308	322	39	142	74	85	244	563	0.000427082	0.00049147	0.000297217	0.000675204	0.0017832	0.000341574	0.00266122	0.000306325	0.000392311	0.00101756	0.0013874	0.000509957	0.00189201	0.000281606	0.000308119	0.0010668	0.00106291	0.788731	0.000811774	2.22387	0.780806	0.000775898	1.98041	0.767612	0.000679859	1.9776	0.891596	2.83027	0.56939	1.72679	2.06063
S884P	missense	86	8	6	21	30	2	24	45	25	58	36	6	5	53	55	61	135	0.000273207	2.64864e-05	2.70197e-05	7.28161e-05	8.02313e-05	4.87964e-05	0.000322964	0.000140909	0.000106251	0.000194291	0.000158928	8.92425e-05	7.9385e-05	0.000202756	0.000200636	0.000269965	0.000256305	0.750289	5.16384e-05	1.85511	0.654585	0.000150095	0.996444	0.655922	0.000232415	1.06278	0.820767	2.6691	-0.0508329	0.709176	1.30478
S884Q	missense	31	39	15	10	14	5	19	11	15	61	31	3	5	24	23	39	75	0.00010049	0.000117717	6.17594e-05	3.6408e-05	3.88216e-05	9.75927e-05	0.000258371	3.6759e-05	6.53851e-05	0.00020417	0.000137451	5.09957e-05	7.9385e-05	9.38685e-05	8.59867e-05	0.000174171	0.000143229	0.496402	6.36766e-05	-0.580373	0.749182	0.000110941	1.73389	0.684393	0.000124314	1.29597	0.422827	1.76363	0.192205	1.10793	0.816496
S884D	missense	101	57	42	103	102	5	19	51	35	68	52	5	12	59	83	77	232	0.000320312	0.00017069	0.000165978	0.000344222	0.000266575	9.75927e-05	0.000258371	0.000159289	0.000147117	0.000227222	0.000227653	7.64935e-05	0.000172001	0.000225284	0.000300953	0.000339634	0.000439111	0.686466	0.000236866	1.24287	0.671829	0.00019032	1.13087	0.69015	0.000326246	1.34313	0.422827	1.76363	0.351906	1.36996	1.23896
S884E	missense	63	72	60	81	43	5	11	81	42	56	29	16	5	61	87	50	92	0.00020098	0.000214834	0.000235458	0.000271405	0.000113877	9.75927e-05	0.000155023	0.000251186	0.000175723	0.000187705	0.00012886	0.000216732	7.9385e-05	0.000232794	0.000315284	0.000222068	0.000175267	0.585069	0.000208893	0.270189	0.565315	0.000185869	0.300536	0.589857	0.000236354	0.521661	0.200978	1.25883	-0.436184	0.0769232	0.364129
S884I	missense	103	53	54	43	65	10	20	70	31	92	67	12	23	55	57	102	223	0.000326592	0.000158918	0.000212298	0.000145632	0.000170815	0.00017892	0.00027129	0.000217491	0.00013077	0.000306256	0.000292084	0.000165736	0.00031754	0.000210265	0.000207801	0.000448491	0.000422149	0.619369	0.000171916	0.599227	0.677724	0.00023665	1.17683	0.710002	0.000322177	1.50573	0.180775	1.21286	0.282382	1.25589	1.09393
S884N	missense	43	68	37	25	47	13	9	87	39	55	31	13	15	47	21	30	110	0.000138174	0.000203062	0.000146679	8.60554e-05	0.000124229	0.000227716	0.000129186	0.000269566	0.000163463	0.000184412	0.000137451	0.000178485	0.000211693	0.000180228	7.88211e-05	0.000134983	0.00020919	0.558681	0.000140006	0.0170574	0.56284	0.000188723	0.28124	0.654643	0.000150805	1.0523	-0.24618	0.241365	0.0741058	0.914165	0.4502
G885V	missense	137	165	103	130	76	30	21	174	131	144	45	34	15	112	115	84	189	0.000433363	0.000488527	0.000401436	0.000433587	0.000199284	0.000504229	0.000284208	0.000536068	0.000539427	0.000477495	0.000197586	0.000446212	0.000211693	0.000424286	0.000415602	0.000370114	0.000358073	0.556413	0.000380708	-0.00470158	0.54807	0.000437644	0.1661	0.605539	0.000392019	0.650109	-0.248991	0.234968	-0.323834	0.261257	0.270503
G885P	missense	48	9	4	13	27	2	5	25	5	20	41	1	10	28	10	13	58	0.000153875	2.94293e-05	1.92998e-05	4.63375e-05	7.2467e-05	4.87964e-05	7.75114e-05	7.96444e-05	2.45194e-05	6.91545e-05	0.000180405	2.54978e-05	0.000145539	0.000108887	3.94106e-05	6.09599e-05	0.000111191	0.741507	4.18834e-05	1.77086	0.747594	8.84307e-05	1.72151	0.636102	8.01123e-05	0.900437	0.200978	1.25883	0.756477	2.03374	1.46427
G885S	missense	113	207	96	104	112	33	41	234	129	111	76	45	34	118	116	64	152	0.000357995	0.00061213	0.000374416	0.000347531	0.000292456	0.000553025	0.00054258	0.000719863	0.000531254	0.000368824	0.000330742	0.00058645	0.000463079	0.000446814	0.000419185	0.000283028	0.000288343	0.549232	0.000406633	-0.0735789	0.539787	0.000487671	0.101529	0.571815	0.000359343	0.373884	-0.00828161	0.78268	-0.102576	0.62428	0.133945
G885L	missense	193	120	80	74	217	16	34	107	77	188	119	25	29	90	74	154	410	0.00060922	0.000356095	0.000312657	0.000248237	0.000564207	0.000276513	0.00045215	0.000330831	0.000318752	0.00062239	0.000515442	0.000331472	0.000396925	0.000341681	0.000268708	0.000674914	0.000774569	0.672252	0.000370299	1.10652	0.684966	0.000446854	1.23328	0.728457	0.000514968	1.65689	0.213567	1.28748	0.0782618	0.920984	1.33223
G885W	missense	53	58	31	20	25	10	5	108	54	29	20	7	0	89	71	31	94	0.000169577	0.000173633	0.000123519	6.95063e-05	6.72907e-05	0.00017892	7.75114e-05	0.000333894	0.000224761	9.87921e-05	9.02023e-05	0.000101991	1.32308e-05	0.000337927	0.00025796	0.000139337	0.000179037	0.517545	0.000108487	-0.377548	0.48171	0.000186912	-0.351209	0.54361	0.000228565	0.142863	-0.363293	-0.0251159	-0.886976	-0.6627	-0.195298
G885R	missense	49	55	34	30	87	9	17	69	64	54	41	5	15	35	42	64	106	0.000157015	0.000164804	0.000135099	0.000102604	0.000227753	0.000162655	0.000232534	0.000214427	0.000265627	0.000181119	0.000180405	7.64935e-05	0.000211693	0.000135171	0.000154059	0.000283028	0.000201652	0.65601	0.000157565	0.950709	0.597288	0.000210394	0.549783	0.678044	0.000193478	1.24398	0.155221	1.15471	0.442083	1.51791	0.914823
G885F	missense	144	72	40	81	127	15	16	79	49	72	79	1	8	76	65	66	159	0.000455345	0.000214834	0.000158258	0.000271405	0.000331278	0.000260247	0.000219616	0.00024506	0.000204328	0.000240394	0.000343628	2.54978e-05	0.000119078	0.000289115	0.000236463	0.000291737	0.000301535	0.684245	0.000243944	1.22156	0.66513	0.000258353	1.07866	0.635338	0.000279713	0.894182	-0.073723	0.633774	0.669326	1.89075	1.0648
G885N	missense	48	50	26	26	28	10	0	48	28	37	16	6	2	45	72	26	64	0.000153875	0.00015009	0.000104219	8.93652e-05	7.50551e-05	0.00017892	1.29186e-05	0.000150099	0.000118511	0.000125137	7.30209e-05	8.92425e-05	3.96925e-05	0.000172718	0.000261543	0.000117566	0.000122499	0.553367	0.000104682	-0.0339143	0.56485	0.000116692	0.296912	0.570383	0.000168581	0.362155	-1.14144	-1.79573	-0.351863	0.21527	0.208384
G885C	missense	105	51	21	30	72	1	24	115	88	89	46	7	14	69	109	74	184	0.000332873	0.000153033	8.49191e-05	0.000102604	0.000188932	3.25309e-05	0.000322964	0.000355337	0.000363705	0.000296376	0.000201881	0.000101991	0.000198463	0.000262832	0.000394106	0.000326571	0.00034865	0.6546	0.000132372	0.937187	0.570813	0.000304325	0.343397	0.642821	0.00033304	0.95547	0.996858	3.06978	0.289115	1.26693	0.745352
G885E	missense	26	20	27	23	18	4	6	34	40	17	11	8	1	17	16	21	68	8.47883e-05	6.18016e-05	0.000108079	7.94357e-05	4.9174e-05	8.13273e-05	9.04299e-05	0.000107214	0.000167549	5.92753e-05	5.15442e-05	0.00011474	2.64617e-05	6.75853e-05	6.09072e-05	9.57942e-05	0.000130037	0.597141	7.46226e-05	0.385993	0.535758	9.63956e-05	0.0701203	0.703404	8.8581e-05	1.45169	0.046076	0.906366	-0.637099	-0.252722	0.635934
G885D	missense	53	29	26	39	49	2	8	31	37	42	30	8	3	46	25	54	168	0.000169577	8.8288e-05	0.000104219	0.000132393	0.000129405	4.87964e-05	0.000116267	9.80239e-05	0.00015529	0.000141602	0.000133156	0.00011474	5.29234e-05	0.000176473	9.31522e-05	0.000239485	0.000318497	0.666692	0.000113576	1.05318	0.646708	0.000132018	0.935044	0.711455	0.000206902	1.51763	0.377069	1.65951	-0.336069	0.241184	1.16862
G885T	missense	47	41	23	29	20	6	7	65	47	41	21	2	1	53	46	28	76	0.000150735	0.000123603	9.26391e-05	9.92947e-05	5.43502e-05	0.000113858	0.000103348	0.000202174	0.000196155	0.000138309	9.44977e-05	3.82468e-05	2.64617e-05	0.000202756	0.000168391	0.000126274	0.000145114	0.557039	9.24718e-05	0.00130686	0.549565	0.000157784	0.17776	0.583165	0.000160634	0.466848	-0.04206	0.70582	-0.159977	0.5301	0.215305
G885M	missense	36	11	3	9	13	1	11	5	5	28	27	1	1	9	8	23	57	0.000116191	3.53152e-05	1.54398e-05	3.30982e-05	3.62335e-05	3.25309e-05	0.000155023	1.83795e-05	2.45194e-05	9.5499e-05	0.00012027	2.54978e-05	2.64617e-05	3.75474e-05	3.2245e-05	0.000104503	0.000109307	0.646248	3.00217e-05	0.857072	0.807015	6.46669e-05	2.18472	0.751734	7.09004e-05	1.84755	0.678099	2.34447	0.0161139	0.819016	1.62978
G885I	missense	60	29	43	27	34	2	4	43	21	38	27	7	3	29	29	36	92	0.000191559	8.8288e-05	0.000169838	9.2675e-05	9.05837e-05	4.87964e-05	6.45928e-05	0.000134783	8.99045e-05	0.00012843	0.00012027	0.000101991	5.29234e-05	0.000112642	0.000107483	0.000161108	0.000175267	0.605098	0.000110346	0.462324	0.623676	0.000118347	0.755494	0.679245	0.000139125	1.25381	0.121797	1.07866	-0.284916	0.325111	0.823877
G885A	missense	57	12	11	53	46	2	29	16	21	96	76	9	27	36	35	81	170	0.000182138	3.82581e-05	4.63195e-05	0.00017873	0.000121641	4.87964e-05	0.000387557	5.20752e-05	8.99045e-05	0.000319428	0.000330742	0.000127489	0.000370463	0.000138925	0.00012898	0.000357051	0.000322266	0.749224	9.62373e-05	1.84489	0.793138	0.000198037	2.07655	0.727681	0.000236806	1.65054	0.899948	2.84927	0.463272	1.55268	1.85732
G885Y	missense	83	112	94	75	53	9	32	91	63	61	60	20	23	78	63	63	93	0.000263786	0.000332551	0.000366696	0.000251547	0.000139758	0.000162655	0.000426313	0.000281819	0.00026154	0.00020417	0.000262016	0.000267727	0.00031754	0.000296624	0.000229298	0.000278674	0.000177152	0.545507	0.000272638	-0.109318	0.610541	0.000252386	0.653098	0.585652	0.000245437	0.487214	0.418462	1.75369	0.0741058	0.914165	0.343665
G885K	missense	26	0	0	3	51	0	5	6	1	7	18	0	9	1	2	13	42	8.47883e-05	2.94293e-06	3.85996e-06	1.32393e-05	0.000134581	1.62655e-05	7.75114e-05	2.14427e-05	8.17314e-06	2.63446e-05	8.16116e-05	1.27489e-05	0.000132308	7.50948e-06	1.07483e-05	6.09599e-05	8.10376e-05	0.951838	3.86559e-05	3.78852	0.805522	3.4393e-05	2.17309	0.836222	4.00638e-05	2.53957	0.678099	2.34447	1.01611	2.45973	2.83372
G885Q	missense	12	6	2	4	35	5	0	13	7	5	18	2	0	5	0	15	55	4.0824e-05	2.06005e-05	1.15799e-05	1.65491e-05	9.31718e-05	9.75927e-05	1.29186e-05	4.28855e-05	3.26926e-05	1.97584e-05	8.16116e-05	3.82468e-05	1.32308e-05	2.25284e-05	3.58278e-06	6.96685e-05	0.000105537	0.82116	3.54753e-05	2.53496	0.697934	4.4237e-05	1.33438	0.820657	5.03293e-05	2.41208	-0.878203	-1.19674	-0.461007	0.0361947	2.0938
G885H	missense	33	41	25	35	21	18	6	15	24	24	12	22	4	24	23	22	59	0.000106771	0.000123603	0.000100359	0.000119154	5.69383e-05	0.000309044	9.04299e-05	4.90119e-05	0.000102164	8.23268e-05	5.58395e-05	0.000293225	6.61542e-05	9.38685e-05	8.59867e-05	0.000100148	0.000113076	0.568383	0.000100014	0.110124	0.625279	7.23356e-05	0.767989	0.647827	9.82698e-05	0.996478	-0.533708	-0.412877	-0.646644	-0.268383	0.624863
W886P	missense	137	45	63	80	200	10	29	59	42	100	121	7	39	60	52	81	230	0.000433363	0.000135375	0.000247037	0.000268096	0.000520209	0.00017892	0.000387557	0.000183795	0.000175723	0.0003326	0.000524032	0.000101991	0.000529234	0.000229039	0.000189887	0.000357051	0.000435341	0.750517	0.000292679	1.8573	0.746037	0.000304037	1.70937	0.706117	0.00030283	1.47391	0.335677	1.56532	0.715084	1.96583	1.68019
W886T	missense	92	36	38	75	288	6	87	73	44	132	157	6	88	48	56	99	303	0.000292049	0.000108889	0.000150538	0.000251547	0.000747963	0.000113858	0.00113683	0.00022668	0.000183896	0.000437978	0.000678665	8.92425e-05	0.00117754	0.000183982	0.000204218	0.000435428	0.000572917	0.82539	0.000314734	2.57554	0.756778	0.000381805	1.7931	0.750131	0.000349136	1.83442	0.999333	3.07541	1.12041	2.63085	2.06769
W886G	missense	62	418	361	166	165	47	48	224	142	139	108	111	46	76	95	72	220	0.000197839	0.00123309	0.00139731	0.00055274	0.000429626	0.000780742	0.00063301	0.000689231	0.000584379	0.00046103	0.000468193	0.00142788	0.000621849	0.000289115	0.000343947	0.000317863	0.000416495	0.51238	0.00090319	-0.427097	0.580372	0.000550708	0.417916	0.657548	0.000341855	1.0761	-0.0910971	0.594241	-0.361006	0.200268	0.35564
W886C	missense	110	97	76	148	152	15	42	119	50	146	118	16	25	102	91	92	213	0.000348574	0.000288407	0.000297217	0.000493164	0.00039598	0.000260247	0.000555498	0.00036759	0.000208415	0.000484081	0.000511146	0.000216732	0.000344002	0.000386738	0.000329616	0.000404948	0.000403303	0.668962	0.000368692	1.07495	0.681193	0.000392808	1.20387	0.635251	0.000381151	0.893468	0.329296	1.55081	0.200638	1.12177	1.05743
W886L	missense	283	107	96	229	937	35	177	158	103	374	473	33	195	124	163	228	802	0.000891848	0.000317837	0.000374416	0.000761259	0.00242764	0.000585556	0.0022995	0.000487056	0.000425003	0.0012349	0.002036	0.000433463	0.00259324	0.000469343	0.000587576	0.000997131	0.00151333	0.84131	0.000970289	2.72825	0.788064	0.00104574	2.03699	0.749094	0.000891845	1.82592	0.594066	2.15326	0.776891	2.06724	2.19706
W886S	missense	269	197	174	166	224	18	46	170	117	156	183	28	33	137	115	130	349	0.000847883	0.000582701	0.000675493	0.00055274	0.000582324	0.000309044	0.000607172	0.000523815	0.000482215	0.000517012	0.000790344	0.000369719	0.000449849	0.000518154	0.000415602	0.000570411	0.000659608	0.61853	0.000598315	0.591171	0.670085	0.000578347	1.11727	0.658458	0.000540944	1.08355	0.293292	1.46888	0.0851948	0.932359	0.930667
W886R	missense	210	159	108	114	215	26	31	129	87	229	162	36	16	73	114	138	364	0.000662605	0.000470869	0.000420736	0.00038063	0.000559031	0.000439167	0.000413394	0.000398222	0.000359618	0.000757406	0.000700142	0.00047171	0.000224924	0.000277851	0.00041202	0.000605245	0.000687877	0.640316	0.000457816	0.800162	0.698551	0.000553847	1.33918	0.714719	0.000495748	1.54437	-0.0262658	0.741759	-0.321639	0.264859	1.22791
W886N	missense	39	24	30	34	31	11	7	44	17	35	40	3	3	26	34	32	52	0.000125612	7.35733e-05	0.000119659	0.000115844	8.28194e-05	0.000195185	0.000103348	0.000137846	7.35583e-05	0.000118551	0.000176109	5.09957e-05	5.29234e-05	0.000101378	0.000125397	0.000143691	9.98835e-05	0.632631	9.79738e-05	0.726439	0.664467	0.000126516	1.07348	0.62867	0.000117588	0.839568	-0.276143	0.173186	0.0161139	0.819016	0.87983
W886H	missense	42	25	24	35	214	3	17	20	23	63	40	3	41	46	36	30	126	0.000135033	7.65163e-05	9.6499e-05	0.000119154	0.000556443	6.50618e-05	0.000232534	6.43282e-05	9.80777e-05	0.000210756	0.000176109	5.09957e-05	0.000555695	0.000176473	0.000132563	0.000134983	0.000239344	0.840416	0.000212153	2.71967	0.726958	0.000137318	1.56064	0.659943	0.00017084	1.09572	0.553161	2.06019	1.0373	2.4945	1.79201
W886V	missense	97	67	51	123	202	15	42	66	46	117	139	18	59	87	88	107	294	0.00030775	0.000200119	0.000200718	0.000410418	0.000525385	0.000260247	0.000555498	0.000205238	0.000192069	0.000388582	0.000601349	0.00024223	0.00079385	0.000330417	0.000318867	0.000470262	0.000555956	0.735865	0.00033416	1.71675	0.749785	0.000346809	1.73858	0.686773	0.000418876	1.31547	0.329296	1.55081	0.515512	1.63839	1.59027
W886Y	missense	98	55	35	98	66	11	22	72	47	73	42	6	9	52	54	40	60	0.000310891	0.000164804	0.000138959	0.000327672	0.000173403	0.000195185	0.000297127	0.000223617	0.000196155	0.000243687	0.0001847	8.92425e-05	0.000132308	0.000199001	0.000197053	0.000178526	0.00011496	0.658316	0.00020121	0.972831	0.614799	0.00021204	0.68629	0.575936	0.000172385	0.40764	0.182495	1.21677	0.171016	1.07317	0.68892
W886M	missense	74	26	44	45	146	10	26	34	16	42	84	11	39	21	32	67	128	0.000235523	7.94592e-05	0.000173698	0.000152252	0.000380452	0.00017892	0.000348801	0.000107214	6.94717e-05	0.000141602	0.000365105	0.000152987	0.000529234	8.26043e-05	0.000118232	0.000296091	0.000243113	0.765217	0.000196465	1.99831	0.779707	0.000170848	1.97184	0.736377	0.00018501	1.72176	0.289919	1.46121	0.538993	1.67691	1.89731
W886A	missense	20	7	2	10	12	1	0	3	15	10	16	0	1	3	3	15	14	6.59465e-05	2.35435e-05	1.15799e-05	3.6408e-05	3.36454e-05	3.25309e-05	1.29186e-05	1.2253e-05	6.53851e-05	3.62238e-05	7.30209e-05	1.27489e-05	2.64617e-05	1.5019e-05	1.43311e-05	6.96685e-05	2.82689e-05	0.690525	2.62942e-05	1.28181	0.727432	4.67207e-05	1.56433	0.718378	3.18219e-05	1.57434	-0.401082	-0.1111	0.317144	1.31292	1.47349
W886D	missense	47	14	7	20	56	5	2	3	6	34	48	0	3	10	13	23	107	0.000150735	4.4144e-05	3.08797e-05	6.95063e-05	0.000147522	9.75927e-05	3.87557e-05	1.2253e-05	2.8606e-05	0.000115257	0.000210472	1.27489e-05	5.29234e-05	4.13021e-05	5.01589e-05	0.000104503	0.000203536	0.774272	7.3013e-05	2.08517	0.857314	9.16471e-05	2.57683	0.794289	9.9875e-05	2.1961	-0.401082	-0.1111	0.618174	1.80683	2.28603
W886Q	missense	46	66	28	20	47	6	11	39	23	23	32	6	3	20	27	22	56	0.000147595	0.000197177	0.000111939	6.95063e-05	0.000124229	0.000113858	0.000155023	0.00012253	9.80777e-05	7.90337e-05	0.000141746	8.92425e-05	5.29234e-05	7.88495e-05	0.000100318	0.000100148	0.000107422	0.560052	0.000125713	0.030206	0.635933	0.000110347	0.851045	0.65265	9.66844e-05	1.03598	0.134031	1.1065	-0.226924	0.420259	0.639078
W886F	missense	190	197	133	94	80	24	15	105	53	89	52	17	8	80	102	59	124	0.000599799	0.000582701	0.000517235	0.000314433	0.000209637	0.000406636	0.000206697	0.000324704	0.000220675	0.000296376	0.000227653	0.000229481	0.000119078	0.000304134	0.000369026	0.000261257	0.000235574	0.523246	0.000406001	-0.322863	0.599817	0.000267352	0.569497	0.591512	0.000292498	0.535213	-0.293872	0.132846	-0.284916	0.325111	0.260616
W886I	missense	79	35	42	35	46	12	6	51	56	55	49	20	7	38	69	47	61	0.000251225	0.000105946	0.000165978	0.000119154	0.000121641	0.000211451	9.04299e-05	0.000159289	0.000232934	0.000184412	0.000214767	0.000267727	0.000105847	0.000146435	0.000250794	0.000209006	0.000116845	0.625064	0.00012818	0.653852	0.643624	0.000197851	0.911001	0.60243	0.00018077	0.624642	-0.368897	-0.037867	-0.403015	0.131343	0.729832
W886K	missense	30	13	18	53	51	9	12	16	5	41	47	7	13	7	11	31	88	9.73496e-05	4.12011e-05	7.33393e-05	0.00017873	0.000134581	0.000162655	0.000167941	5.20752e-05	2.45194e-05	0.000138309	0.000206177	0.000101991	0.000185232	3.00379e-05	4.29933e-05	0.000139337	0.000167729	0.737636	0.000106963	1.73373	0.796017	0.00010527	2.09899	0.792528	9.50243e-05	2.18168	0.0138914	0.833132	0.259152	1.21777	2.0048
W886E	missense	20	2	4	16	11	1	2	5	8	0	4	1	1	8	5	1	15	6.59465e-05	8.8288e-06	1.92998e-05	5.6267e-05	3.10573e-05	3.25309e-05	3.87557e-05	1.83795e-05	3.67791e-05	3.29307e-06	2.14767e-05	2.54978e-05	2.64617e-05	3.37927e-05	2.14967e-05	8.70856e-06	3.01535e-05	0.737224	2.88632e-05	1.72978	0.587163	1.99821e-05	0.470851	0.593527	2.35379e-05	0.551722	0.0760393	0.974544	0.0161139	0.819016	0.917451
T887V	missense	251	164	111	155	175	25	34	190	142	240	135	34	28	190	201	170	423	0.000791358	0.000485584	0.000432316	0.000516332	0.000455507	0.000422902	0.00045215	0.00058508	0.000584379	0.00079363	0.000584167	0.000446212	0.000383694	0.000717155	0.000723721	0.000744582	0.000799068	0.624589	0.000472435	0.649297	0.635134	0.000636814	0.844816	0.636166	0.000746132	0.900963	0.0290427	0.867608	-0.0655562	0.685019	0.798359
T887W	missense	145	309	211	106	158	30	29	238	202	138	88	70	18	246	191	136	373	0.000458485	0.000912309	0.000818312	0.000354151	0.000411509	0.000504229	0.000387557	0.000732116	0.000829574	0.000457737	0.000382286	0.000905174	0.000251386	0.000927421	0.000687893	0.000596537	0.000704839	0.526525	0.00062407	-0.291403	0.551025	0.000600428	0.189141	0.592467	0.000729172	0.543039	-0.114292	0.541462	-0.556391	-0.120303	0.146926
T887Y	missense	116	176	125	137	198	41	62	168	116	124	118	105	51	62	75	74	326	0.000367416	0.000520899	0.000486355	0.000456756	0.000515033	0.000683149	0.000813869	0.000517689	0.000478129	0.000411634	0.000511146	0.00135139	0.000688004	0.000236549	0.000272291	0.000326571	0.000616263	0.622019	0.000494761	0.624644	0.619389	0.000479649	0.722075	0.727763	0.000362918	1.65121	0.0760393	0.974544	-0.293189	0.311538	0.999308
T887Q	missense	40	19	15	27	63	1	13	20	19	31	26	5	24	31	30	23	113	0.000128753	5.88587e-05	6.17594e-05	9.2675e-05	0.000165639	3.25309e-05	0.00018086	6.43282e-05	8.17314e-05	0.000105378	0.000115974	7.64935e-05	0.000330771	0.000120152	0.000111066	0.000104503	0.000214844	0.74087	9.4733e-05	1.76476	0.685758	9.18531e-05	1.23946	0.688006	0.000137641	1.32557	0.745046	2.49681	0.635903	1.83592	1.44326
T887G	missense	213	336	289	320	528	68	122	566	496	444	271	65	223	422	409	286	636	0.000672026	0.000991769	0.00111939	0.00106245	0.00136911	0.00112232	0.00158898	0.00173686	0.00203103	0.00146542	0.00116833	0.000841429	0.00296371	0.00158826	0.00146894	0.00124968	0.00120049	0.654583	0.00113568	0.93702	0.580652	0.00160041	0.420099	0.59362	0.00137684	0.552481	0.151004	1.14512	0.546818	1.68975	0.636533
T887D	missense	88	17	26	214	463	26	68	51	48	169	193	91	72	38	51	102	378	0.000279488	5.29728e-05	0.000104219	0.000711612	0.00120088	0.000439167	0.000891381	0.000159289	0.000200242	0.000559822	0.000833298	0.0011729	0.000965851	0.000146435	0.000186304	0.000448491	0.000714261	0.86967	0.000517421	3.0003	0.794857	0.000438163	2.08995	0.789299	0.000373873	2.15524	0.307433	1.50106	-0.0843511	0.654182	2.41516
T887L	missense	339	235	186	307	628	67	82	370	304	399	309	44	84	257	371	313	773	0.00106771	0.000694532	0.000721813	0.00101943	0.00162792	0.00110605	0.00107224	0.00113646	0.0012464	0.00131723	0.00133156	0.000573702	0.00112462	0.000968723	0.00133279	0.00136724	0.00145868	0.720288	0.00101592	1.56732	0.641299	0.00125791	0.892879	0.661673	0.00128186	1.10988	-0.0134828	0.770845	0.29232	1.27219	1.19003
T887S	missense	269	305	233	281	297	28	41	353	190	280	234	43	34	249	216	183	597	0.000847883	0.000900538	0.000903231	0.00093337	0.000771255	0.000471698	0.00054258	0.00108439	0.000780535	0.000925353	0.00100941	0.000560953	0.000463079	0.000938685	0.000777463	0.000801188	0.00112699	0.612255	0.000877098	0.530984	0.622364	0.000949921	0.745266	0.64519	0.000911081	0.974877	0.0607993	0.939867	-0.0832708	0.655954	0.750376
T887C	missense	154	733	610	251	121	76	22	447	346	225	91	145	18	225	272	168	251	0.000486748	0.00216011	0.00235844	0.000834075	0.000315749	0.00125244	0.000297127	0.00137233	0.00141804	0.000744234	0.000395172	0.00186134	0.000251386	0.000848571	0.000978098	0.000735874	0.000474918	0.469368	0.00141709	-0.839702	0.510321	0.000982445	-0.128169	0.568901	0.000759365	0.350016	-0.624815	-0.620183	-0.869485	-0.634003	-0.205952
T887I	missense	126	32	43	33	46	4	13	119	69	61	57	16	16	67	95	48	131	0.000398819	9.71168e-05	0.000169838	0.000112534	0.000121641	8.13273e-05	0.00018086	0.00036759	0.00028606	0.00020417	0.00024913	0.000216732	0.000224924	0.000255322	0.000343947	0.00021336	0.000248767	0.629058	0.000125283	0.692167	0.575622	0.000276738	0.38089	0.607305	0.000265349	0.664568	0.347106	1.59133	0.0161139	0.819016	0.579208
T887N	missense	61	29	17	95	191	19	19	19	20	142	133	22	91	21	40	43	152	0.000194699	8.8288e-05	6.94793e-05	0.000317743	0.000496916	0.000325309	0.000258371	6.12649e-05	8.5818e-05	0.000470909	0.000575577	0.000293225	0.00121724	8.26043e-05	0.000146894	0.000191588	0.000288343	0.814494	0.000243107	2.47101	0.826918	0.000298392	2.33988	0.741627	0.000177357	1.76477	-0.100052	0.573865	0.618174	1.80683	2.19189
T887R	missense	212	297	213	304	627	57	111	332	260	396	296	94	71	238	187	237	786	0.000668886	0.000876994	0.000826032	0.0010095	0.00162533	0.000943396	0.00144688	0.00102006	0.00106659	0.00130735	0.00127572	0.00121115	0.00095262	0.000897383	0.000673562	0.00103632	0.00148318	0.694979	0.00108446	1.32453	0.651975	0.00116743	0.976101	0.689789	0.00102261	1.34018	0.185738	1.22415	-0.104277	0.621488	1.2136
T887M	missense	96	91	87	90	150	14	47	100	88	150	93	24	29	91	105	108	277	0.00030461	0.00027075	0.000339677	0.000301194	0.000390804	0.000243982	0.000620091	0.000309388	0.000363705	0.000497254	0.000403763	0.000318723	0.000396925	0.000345436	0.000379774	0.000474617	0.000523917	0.655873	0.000325606	0.9494	0.658088	0.000393527	1.02376	0.670706	0.000430936	1.18387	0.405098	1.72329	0.0952951	0.94893	1.05234
T887F	missense	193	76	77	167	80	26	34	132	94	187	79	35	20	95	139	106	192	0.00060922	0.000226606	0.000301077	0.00055605	0.000209637	0.000439167	0.00045215	0.000407412	0.000388224	0.000619097	0.000343628	0.000458961	0.000277848	0.000360455	0.000501589	0.000465908	0.000363727	0.644722	0.000323342	0.842432	0.62781	0.00043959	0.787717	0.623089	0.00042292	0.793851	0.0126523	0.830313	-0.217969	0.434952	0.808
T887E	missense	62	123	132	160	66	17	22	109	71	119	43	16	24	50	73	57	160	0.000197839	0.000364924	0.000513375	0.000532881	0.000173403	0.000292778	0.000297127	0.000336957	0.000294233	0.000395168	0.000188995	0.000216732	0.000330771	0.000191492	0.000265126	0.000252548	0.00030342	0.581214	0.000396146	0.233216	0.589727	0.000303838	0.490845	0.664899	0.000253146	1.13631	0.00640334	0.816094	0.183605	1.09382	0.620122
T887A	missense	129	108	113	189	381	25	69	197	233	259	158	23	44	152	196	135	401	0.00040824	0.00032078	0.000440036	0.000628866	0.000988656	0.000422902	0.000904299	0.000606523	0.000956257	0.000856198	0.00068296	0.000305974	0.000595388	0.000574475	0.000705807	0.000592182	0.000757607	0.740231	0.000594584	1.75862	0.630209	0.000775485	0.806419	0.645711	0.000657518	0.979144	0.330073	1.55257	0.289115	1.26693	1.18139
T887K	missense	49	135	72	49	64	18	19	80	58	59	29	26	13	57	58	28	94	0.000157015	0.000400239	0.000281777	0.000165491	0.000168227	0.000309044	0.000258371	0.000248123	0.000241108	0.000197584	0.00012886	0.000344221	0.000185232	0.000217775	0.000211384	0.000126274	0.000179037	0.525033	0.000253934	-0.305722	0.5635	0.000203919	0.28639	0.590736	0.000183617	0.528862	-0.0777756	0.624553	-0.269122	0.351025	0.169843
T887P	missense	102	77	96	88	122	17	21	151	119	125	62	6	31	104	106	82	277	0.000323452	0.000229549	0.000374416	0.000294574	0.000318337	0.000292778	0.000284208	0.000465614	0.000490388	0.000414927	0.000270607	8.92425e-05	0.000423387	0.000394248	0.000383357	0.000361405	0.000523917	0.64416	0.000304219	0.837038	0.574706	0.000410384	0.373742	0.652591	0.000415732	1.0355	-0.0129018	0.772167	0.676166	1.90198	0.748759
T887H	missense	54	23	11	17	39	2	3	11	15	40	32	5	7	15	35	32	120	0.000172717	7.06304e-05	4.63195e-05	5.95768e-05	0.000103524	4.87964e-05	5.16742e-05	3.6759e-05	6.53851e-05	0.000135016	0.000141746	7.64935e-05	0.000105847	6.00758e-05	0.00012898	0.000143691	0.000228036	0.674964	7.00127e-05	1.13253	0.751876	9.47266e-05	1.75489	0.740595	0.000140196	1.75632	0.0248867	0.858151	0.141053	1.02401	1.54791
F888Q	missense	8	4	2	35	145	10	9	2	2	39	39	19	71	3	5	14	52	2.82628e-05	1.47147e-05	1.15799e-05	0.000119154	0.000377863	0.00017892	0.000129186	9.18974e-06	1.22597e-05	0.000131723	0.000171814	0.000254978	0.00095262	1.5019e-05	2.14967e-05	6.53142e-05	9.98835e-05	0.910924	0.000130828	3.39604	0.858601	8.12465e-05	2.58686	0.809923	5.04283e-05	2.32416	-0.141445	0.47968	0.572416	1.73175	2.76902
F888M	missense	12	59	39	48	5	10	4	110	96	36	15	10	4	113	109	22	36	4.0824e-05	0.000176576	0.000154398	0.000162181	1.55286e-05	0.00017892	6.45928e-05	0.00034002	0.000396397	0.000121844	6.87256e-05	0.000140238	6.61542e-05	0.00042804	0.000394106	0.000100148	6.973e-05	0.508189	0.000127171	-0.467299	0.478229	0.000231747	-0.378347	0.452513	0.000248006	-0.603285	-0.442475	-0.205285	-0.326309	0.257197	-0.482977
F888S	missense	48	96	96	82	61	14	12	141	96	74	46	2	6	104	122	53	87	0.000153875	0.000285465	0.000374416	0.000274715	0.000160463	0.000243982	0.000167941	0.000434981	0.000396397	0.00024698	0.000201881	3.82468e-05	9.26159e-05	0.000394248	0.000440682	0.000235131	0.000165844	0.570813	0.000273765	0.133434	0.542133	0.00032006	0.119821	0.534908	0.000308976	0.0715876	-0.1622	0.432453	0.384091	1.42276	0.108281
F888R	missense	25	6	15	21	49	0	0	11	3	11	8	0	0	4	13	22	46	8.1648e-05	2.06005e-05	6.17594e-05	7.28161e-05	0.000129405	1.62655e-05	1.29186e-05	3.6759e-05	1.63463e-05	3.95168e-05	3.86581e-05	1.27489e-05	1.32308e-05	1.87737e-05	5.01589e-05	0.000100148	8.8576e-05	0.773231	7.11453e-05	2.07519	0.652487	3.28201e-05	0.980093	0.750844	6.44143e-05	1.84026	-0.100052	0.573865	0.0161139	0.819016	1.63185
F888Y	missense	4	0	4	10	32	2	5	1	6	11	16	1	1	10	13	14	63	1.57015e-05	2.94293e-06	1.92998e-05	3.6408e-05	8.54075e-05	4.87964e-05	7.75114e-05	6.12649e-06	2.8606e-05	3.95168e-05	7.30209e-05	2.54978e-05	2.64617e-05	4.13021e-05	5.01589e-05	6.53142e-05	0.000120614	0.854509	3.60146e-05	2.85487	0.804597	3.68176e-05	2.16587	0.73905	6.93473e-05	1.74366	0.200978	1.25883	0.0161139	0.819016	2.2548
F888A	missense	9	2	7	3	4	0	2	7	16	12	2	0	0	8	14	8	15	3.14031e-05	8.8288e-06	3.08797e-05	1.32393e-05	1.29405e-05	1.62655e-05	3.87557e-05	2.4506e-05	6.94717e-05	4.28099e-05	1.2886e-05	1.27489e-05	1.32308e-05	3.37927e-05	5.37417e-05	3.91885e-05	3.01535e-05	0.614935	1.64721e-05	0.556692	0.57362	3.74184e-05	0.365281	0.604705	3.92191e-05	0.643274	0.377069	1.65951	0.0161139	0.819016	0.521749
F888T	missense	20	7	5	9	4	1	2	1	7	13	11	2	3	15	8	23	35	6.59465e-05	2.35435e-05	2.31598e-05	3.30982e-05	1.29405e-05	3.25309e-05	3.87557e-05	6.12649e-06	3.26926e-05	4.6103e-05	5.15442e-05	3.82468e-05	5.29234e-05	6.00758e-05	3.2245e-05	0.000104503	6.78454e-05	0.595523	2.31855e-05	0.370471	0.762088	3.41166e-05	1.8345	0.670135	6.61673e-05	1.17919	0.0760393	0.974544	0.141053	1.02401	1.12805
F888W	missense	18	23	30	48	67	4	6	18	15	21	22	8	3	13	17	25	71	5.96659e-05	7.06304e-05	0.000119659	0.000162181	0.000175991	8.13273e-05	9.04299e-05	5.82017e-05	6.53851e-05	7.24475e-05	9.8793e-05	0.00011474	5.29234e-05	5.25664e-05	6.449e-05	0.000113211	0.000135691	0.709823	0.000132115	1.46693	0.679624	7.37068e-05	1.19164	0.72682	9.14896e-05	1.64348	0.046076	0.906366	-0.336069	0.241184	1.43402
F888C	missense	25	11	9	19	15	0	0	42	42	7	11	0	0	47	11	21	23	8.1648e-05	3.53152e-05	3.85996e-05	6.61965e-05	4.14097e-05	1.62655e-05	1.29186e-05	0.00013172	0.000175723	2.63446e-05	5.15442e-05	1.27489e-05	1.32308e-05	0.000180228	4.29933e-05	9.57942e-05	4.52303e-05	0.656594	4.53802e-05	0.956318	0.498516	9.63327e-05	-0.220196	0.504137	9.10613e-05	-0.180451	-0.100052	0.573865	0.0161139	0.819016	0.185224
F888D	missense	1	13	14	14	3	7	2	69	52	19	1	3	0	39	60	11	7	6.28062e-06	4.12011e-05	5.78994e-05	4.96473e-05	1.03524e-05	0.000130124	3.87557e-05	0.000214427	0.000216588	6.58614e-05	8.5907e-06	5.09957e-05	1.32308e-05	0.00015019	0.000218549	5.22514e-05	1.50768e-05	0.545806	3.97751e-05	-0.106446	0.435018	0.000126367	-0.715199	0.461139	0.000109017	-0.532638	-0.526021	-0.395386	-0.585946	-0.168795	-0.451428
F888V	missense	17	1	0	4	4	0	0	1	3	2	8	0	0	7	5	8	23	5.65256e-05	5.88587e-06	3.85996e-06	1.65491e-05	1.29405e-05	1.62655e-05	1.29186e-05	6.12649e-06	1.63463e-05	9.87921e-06	3.86581e-05	1.27489e-05	1.32308e-05	3.00379e-05	2.14967e-05	3.91885e-05	4.52303e-05	0.732852	9.80887e-06	1.68784	0.785413	1.77525e-05	2.01633	0.683172	3.39884e-05	1.28597	-0.100052	0.573865	0.0161139	0.819016	1.66338
F888L	missense	39	24	26	70	185	5	23	54	19	91	74	0	10	41	32	57	211	0.000125612	7.35733e-05	0.000104219	0.000234997	0.000481388	9.75927e-05	0.000310045	0.000168479	8.17314e-05	0.000302962	0.000322151	1.27489e-05	0.000145539	0.000157699	0.000118232	0.000252548	0.000399534	0.814311	0.000223544	2.46926	0.722428	0.000218831	1.52532	0.740815	0.000232003	1.75811	0.502008	1.9438	1.05751	2.52765	1.91756
F888G	missense	28	4	7	26	15	3	5	16	20	38	11	6	0	19	23	38	30	9.1069e-05	1.47147e-05	3.08797e-05	8.93652e-05	4.14097e-05	6.50618e-05	7.75114e-05	5.20752e-05	8.5818e-05	0.00012843	5.15442e-05	8.92425e-05	1.32308e-05	7.50948e-05	8.59867e-05	0.000169817	5.84224e-05	0.723211	4.40923e-05	1.59535	0.64113	7.94668e-05	0.891561	0.635856	9.73302e-05	0.898428	0.0760393	0.974544	-0.828984	-0.567552	1.12845
F888K	missense	11	30	13	7	3	2	1	21	22	16	11	3	0	12	12	8	25	3.76837e-05	9.12309e-05	5.40394e-05	2.64786e-05	1.03524e-05	4.87964e-05	2.58371e-05	6.73914e-05	9.39911e-05	5.59822e-05	5.15442e-05	5.09957e-05	1.32308e-05	4.88116e-05	4.65761e-05	3.91885e-05	4.89995e-05	0.439529	4.55253e-05	-1.12594	0.585233	6.72272e-05	0.455805	0.620353	4.58939e-05	0.771447	-0.276143	0.173186	-0.585946	-0.168795	0.0337708
F888E	missense	12	0	4	5	12	0	1	10	2	5	5	0	0	3	20	7	29	4.0824e-05	2.94293e-06	1.92998e-05	1.98589e-05	3.36454e-05	1.62655e-05	2.58371e-05	3.36957e-05	1.22597e-05	1.97584e-05	2.57721e-05	1.27489e-05	1.32308e-05	1.5019e-05	7.52383e-05	3.48343e-05	5.65378e-05	0.777921	1.89368e-05	2.12017	0.602767	2.28715e-05	0.592495	0.682915	4.54074e-05	1.28387	0.200978	1.25883	0.0161139	0.819016	1.33218
F888N	missense	14	0	1	0	0	1	0	0	0	16	14	1	9	7	3	10	25	4.71046e-05	2.94293e-06	7.71992e-06	3.30982e-06	2.58811e-06	3.25309e-05	1.29186e-05	3.06325e-06	4.08657e-06	5.59822e-05	6.44302e-05	2.54978e-05	0.000132308	3.00379e-05	1.43311e-05	4.78971e-05	4.89995e-05	0.583678	4.1402e-06	0.25685	0.856256	3.18906e-05	2.56859	0.705036	3.53164e-05	1.46506	-0.401082	-0.1111	0.715084	1.96583	1.43017
F888P	missense	19	31	12	51	174	8	20	23	12	65	41	13	10	25	28	47	175	6.28062e-05	9.41739e-05	5.01795e-05	0.000172111	0.000452918	0.000146389	0.00027129	7.35179e-05	5.31254e-05	0.000217343	0.000180405	0.000178485	0.000145539	9.76232e-05	0.000103901	0.000209006	0.000331689	0.819663	0.000192346	2.5206	0.740581	0.000131098	1.66684	0.760961	0.000185555	1.92312	0.267925	1.41116	-0.0886215	0.647175	2.03685
F888H	missense	7	0	0	0	7	0	1	0	1	14	9	0	1	2	1	1	8	2.51225e-05	2.94293e-06	3.85996e-06	3.30982e-06	2.07048e-05	1.62655e-05	2.58371e-05	3.06325e-06	8.17314e-06	4.93961e-05	4.29535e-05	1.27489e-05	2.64617e-05	1.12642e-05	7.16556e-06	8.70856e-06	1.69614e-05	0.838902	7.70439e-06	2.70516	0.819155	2.58965e-05	2.27936	0.677819	1.10249e-05	1.24213	0.200978	1.25883	0.317144	1.31292	2.07555
F888I	missense	13	0	1	18	70	2	17	0	1	35	25	3	19	12	9	21	109	4.39643e-05	2.94293e-06	7.71992e-06	6.28866e-05	0.000183755	4.87964e-05	0.000232534	3.06325e-06	8.17314e-06	0.000118551	0.000111679	5.09957e-05	0.000264617	4.88116e-05	3.58278e-05	9.57942e-05	0.000207305	0.915319	6.43262e-05	3.4382	0.850821	6.03665e-05	2.52622	0.797619	9.69348e-05	2.22338	0.678099	2.34447	0.715084	1.96583	2.72927
G889V	missense	335	296	202	251	386	43	77	298	219	297	272	72	94	217	256	292	717	0.00105514	0.000874051	0.000783572	0.000834075	0.0010016	0.00071568	0.00100765	0.000915911	0.000899045	0.000981335	0.00117263	0.000930671	0.00125693	0.000818533	0.000920774	0.0012758	0.00135314	0.640499	0.000873324	0.801919	0.651848	0.00099223	0.975108	0.681054	0.00109206	1.26862	0.14859	1.13963	0.130515	1.00672	1.01522
G889I	missense	162	297	174	220	237	41	55	188	123	221	122	32	68	151	157	116	261	0.00051187	0.000876994	0.000675493	0.000731471	0.000615969	0.000683149	0.000723439	0.000578954	0.000506735	0.000731062	0.000528328	0.000420714	0.000912928	0.000570721	0.000566079	0.000509451	0.000493764	0.593659	0.000724982	0.352592	0.628862	0.000586269	0.79592	0.608207	0.000535004	0.671959	0.0248867	0.858151	0.336449	1.3446	0.606824
G889L	missense	390	435	305	445	547	91	82	666	403	521	328	147	130	362	388	313	837	0.00122786	0.00128312	0.00118115	0.00147618	0.00141828	0.00149642	0.00107224	0.00204319	0.00165097	0.00171898	0.00141317	0.00188684	0.00173324	0.00136297	0.0013937	0.00136724	0.00157929	0.641341	0.00133968	0.809993	0.591636	0.00170658	0.505722	0.638644	0.0014258	0.921258	-0.144762	0.472132	-0.0368765	0.732074	0.745658
G889R	missense	288	313	222	247	438	68	42	362	203	313	200	132	48	247	226	217	646	0.000907549	0.000924081	0.000860771	0.000820836	0.00113618	0.00112232	0.000555498	0.00111196	0.00083366	0.00103402	0.000863365	0.00169561	0.000648311	0.000931176	0.000813291	0.000949233	0.00121933	0.644922	0.000935467	0.844346	0.607259	0.000960752	0.627518	0.656958	0.000978258	1.07126	-0.305433	0.106541	-0.417542	0.10751	0.847709
G889Y	missense	179	93	58	123	220	15	63	126	76	155	130	17	32	74	97	102	235	0.000565256	0.000276636	0.000227738	0.000410418	0.000571971	0.000260247	0.000826788	0.000389032	0.000314666	0.000513719	0.000562691	0.000229481	0.000436618	0.000281606	0.000351112	0.000448491	0.000444764	0.71485	0.000371691	1.51515	0.675561	0.000445027	1.15996	0.673072	0.000381493	1.20325	0.502008	1.9438	0.279355	1.25092	1.29279
G889N	missense	86	108	62	135	175	20	50	135	78	147	130	14	66	81	97	65	120	0.000273207	0.00032078	0.000243178	0.000450136	0.000455507	0.000341574	0.000658847	0.000416602	0.000322839	0.000487374	0.000562691	0.000191234	0.000886466	0.000307889	0.000351112	0.000287383	0.000228036	0.676982	0.0003674	1.15189	0.667107	0.000447376	1.09406	0.592719	0.000293605	0.545104	0.285299	1.45069	0.666097	1.88546	0.930352
G889P	missense	85	122	81	107	263	18	21	79	65	146	149	26	37	89	127	134	363	0.000270067	0.000361981	0.000316517	0.000357461	0.00068326	0.000309044	0.000284208	0.00024506	0.000269714	0.000484081	0.000644302	0.000344221	0.000502772	0.000337927	0.000458596	0.000587828	0.000685993	0.698055	0.000429805	1.35404	0.732422	0.000410789	1.60323	0.695848	0.000517586	1.3898	-0.0363829	0.718738	0.164534	1.06253	1.44902
G889A	missense	76	111	163	184	341	34	53	129	111	172	169	41	122	108	132	96	360	0.000241804	0.000329609	0.000633034	0.000612317	0.000885132	0.000569291	0.000697602	0.000398222	0.000457696	0.000569701	0.000730209	0.000535455	0.00162739	0.000409267	0.00047651	0.000422365	0.000680339	0.708628	0.000615023	1.45546	0.689243	0.000538957	1.26662	0.672717	0.00049712	1.20034	0.0882737	1.00238	0.48277	1.58467	1.30748
G889Q	missense	82	193	190	170	390	21	42	192	192	246	187	14	50	155	169	129	424	0.000260646	0.000570929	0.000737252	0.00056598	0.00101195	0.00035784	0.000555498	0.000591207	0.000788708	0.000813388	0.000807525	0.000191234	0.000674773	0.000585739	0.000609072	0.000566057	0.000800953	0.674885	0.000721528	1.13178	0.65306	0.000750207	0.984563	0.654404	0.000640455	1.05035	0.190994	1.23611	0.547593	1.69102	1.05556
G889F	missense	227	165	111	254	305	30	74	165	114	298	196	38	45	139	142	201	477	0.00071599	0.000488527	0.000432316	0.000844005	0.00079196	0.000504229	0.000968892	0.000508499	0.000469956	0.000984628	0.000846184	0.000497208	0.000608619	0.000525664	0.000512337	0.000879565	0.000900836	0.689631	0.000639202	1.27323	0.692977	0.000702317	1.29574	0.691205	0.000704601	1.35178	0.283648	1.44694	0.0878071	0.936645	1.30691
G889C	missense	148	120	60	91	67	11	19	140	62	85	58	5	5	69	73	96	162	0.000467906	0.000356095	0.000235458	0.000304504	0.000175991	0.000195185	0.000258371	0.000431918	0.000257454	0.000283204	0.000253426	7.64935e-05	7.9385e-05	0.000262832	0.000265126	0.000422365	0.000307189	0.570051	0.000268012	0.126126	0.57303	0.0003065	0.360676	0.653858	0.000314378	1.04587	0.121797	1.07866	0.0161139	0.819016	0.510891
G889T	missense	109	636	372	204	195	40	27	157	82	110	120	39	30	97	107	102	295	0.000345434	0.00187465	0.00143977	0.000678514	0.000507269	0.000666884	0.00036172	0.000483993	0.000339185	0.000365531	0.000519737	0.000509957	0.000410156	0.000367965	0.00038694	0.000448491	0.00055784	0.489912	0.00112505	-0.642629	0.634773	0.000427112	0.842004	0.669797	0.000440309	1.17642	-0.265678	0.196999	-0.0945844	0.637392	0.458599
G889S	missense	201	193	163	175	409	27	66	226	184	287	245	21	45	210	274	201	577	0.000634342	0.000570929	0.000633034	0.000582529	0.00106112	0.000455433	0.000865544	0.000695357	0.000756015	0.000948404	0.00105666	0.000280476	0.000608619	0.00079225	0.000985264	0.000879565	0.0010893	0.687336	0.000711904	1.25122	0.671156	0.000864108	1.12563	0.651207	0.000936594	1.02416	0.278865	1.43605	0.336449	1.3446	1.13367
G889M	missense	94	54	45	74	61	2	18	53	39	66	79	4	45	38	42	40	170	0.000298329	0.000161861	0.000177558	0.000248237	0.000160463	4.87964e-05	0.000245453	0.000165415	0.000163463	0.000220636	0.000343628	6.37446e-05	0.000608619	0.000146435	0.000154059	0.000178526	0.000322266	0.636108	0.00018703	0.7598	0.707827	0.000223285	1.4115	0.711105	0.000200321	1.51477	0.70158	2.3979	0.979902	2.40032	1.22869
G889K	missense	84	137	102	97	88	29	18	75	45	94	49	38	5	50	68	54	140	0.000266926	0.000406125	0.000397576	0.000324363	0.000230341	0.000487964	0.000245453	0.000232807	0.000187982	0.000312842	0.000214767	0.000497208	7.9385e-05	0.000191492	0.000247212	0.000239485	0.000265728	0.569736	0.000339601	0.12311	0.634324	0.0002371	0.8385	0.653469	0.000235979	1.04269	-0.29842	0.122498	-0.796799	-0.514746	0.6681
G889D	missense	124	178	126	95	107	29	15	114	70	99	90	46	20	74	82	71	226	0.000392539	0.000526785	0.000490215	0.000317743	0.000279515	0.000487964	0.000206697	0.000352273	0.000290146	0.000329307	0.000390877	0.000599199	0.000277848	0.000281606	0.000297371	0.000313508	0.000427803	0.554203	0.000403565	-0.0259006	0.639216	0.000340651	0.87664	0.668052	0.000330072	1.16213	-0.373053	-0.0473235	-0.333765	0.244964	0.670958
G889W	missense	150	195	101	97	230	31	48	124	79	177	128	23	41	76	99	127	386	0.000474187	0.000576815	0.000393716	0.000324363	0.000597852	0.000520494	0.00063301	0.000382906	0.000326926	0.000586166	0.0005541	0.000305974	0.000555695	0.000289115	0.000358278	0.000557348	0.000729338	0.624588	0.000473186	0.649287	0.677215	0.000462524	1.17286	0.723221	0.00048352	1.61401	0.0849941	0.99492	0.259152	1.21777	1.14539
G889E	missense	91	52	25	37	84	15	17	59	69	98	57	25	5	34	60	43	176	0.000288908	0.000155975	0.000100359	0.000125773	0.000219989	0.000260247	0.000232534	0.000183795	0.00028606	0.000326014	0.00024913	0.000331472	7.9385e-05	0.000131416	0.000218549	0.000191588	0.000333573	0.670145	0.000150524	1.08631	0.653225	0.00026125	0.985845	0.707775	0.000218782	1.4875	-0.0488995	0.690258	-0.620708	-0.225829	1.18655
G889H	missense	112	32	30	44	200	5	26	55	32	138	129	5	11	43	47	125	288	0.000354855	9.71168e-05	0.000119659	0.000148942	0.000520209	9.75927e-05	0.000348801	0.000171542	0.000134857	0.000457737	0.000558395	7.64935e-05	0.00015877	0.000165209	0.000171973	0.00054864	0.000544648	0.808221	0.000221482	2.41083	0.765208	0.000330633	1.85882	0.757385	0.000357617	1.89384	0.553161	2.06019	0.317144	1.31292	2.0545
A890C	missense	133	33	25	45	57	8	12	62	71	84	55	6	2	70	75	100	276	0.000420801	0.00010006	0.000100359	0.000152252	0.00015011	0.000146389	0.000167941	0.000192985	0.000294233	0.000279911	0.000240539	8.92425e-05	3.96925e-05	0.000266587	0.000272291	0.000439782	0.000522033	0.675232	0.000125695	1.1351	0.640921	0.000251917	0.889927	0.702783	0.000375173	1.44661	0.0596489	0.937249	-0.351863	0.21527	1.15721
A890G	missense	168	80	80	81	181	15	38	126	109	101	73	30	18	107	107	117	316	0.000530712	0.000238378	0.000312657	0.000271405	0.000471035	0.000260247	0.000503824	0.000389032	0.000449523	0.000335893	0.000317856	0.000395217	0.000251386	0.000405512	0.00038694	0.000513805	0.000597417	0.688465	0.000323369	1.26204	0.597596	0.000373076	0.552187	0.671133	0.000475918	1.18737	0.286893	1.45432	-0.196494	0.470186	1.00053
A890R	missense	185	171	170	241	365	36	57	303	239	288	196	21	35	262	266	228	743	0.000584097	0.000506185	0.000660053	0.000800977	0.000947247	0.000601822	0.000749277	0.000931227	0.000980777	0.000951697	0.000846184	0.000280476	0.00047631	0.000987497	0.000956602	0.000997131	0.00140214	0.687795	0.000728615	1.25562	0.615424	0.000927471	0.691164	0.661966	0.00108584	1.11228	0.0951743	1.01808	0.229994	1.16993	1.01969
A890I	missense	51	47	58	88	158	21	23	32	28	80	115	27	19	36	23	56	228	0.000163296	0.000141261	0.000227738	0.000294574	0.000411509	0.00035784	0.000310045	0.000101087	0.000118511	0.000266739	0.00049826	0.00035697	0.000264617	0.000138925	8.59867e-05	0.000248194	0.000431572	0.727037	0.00026877	1.63205	0.795088	0.000246149	2.09175	0.768718	0.00022617	1.98666	-0.0622634	0.659849	-0.130014	0.579261	1.90349
A890L	missense	219	243	135	221	405	47	76	355	266	344	233	50	62	279	312	226	653	0.000690868	0.000718076	0.000524955	0.000734781	0.00105077	0.000780742	0.000994729	0.00109052	0.00109111	0.00113611	0.00100511	0.000650195	0.000833543	0.00105133	0.00112141	0.000988422	0.00123253	0.674855	0.000757145	1.13148	0.618892	0.00108071	0.718203	0.636682	0.00109842	0.905187	0.105197	1.04089	0.107884	0.969586	0.918292
A890K	missense	38	29	24	33	100	6	16	13	6	66	85	13	20	19	24	50	164	0.000122472	8.8288e-05	9.6499e-05	0.000112534	0.000261399	0.000113858	0.000219616	4.28855e-05	2.8606e-05	0.000220636	0.0003694	0.000178485	0.000277848	7.50948e-05	8.95695e-05	0.000222068	0.000310958	0.744775	0.00013968	1.80222	0.846377	0.000165382	2.49157	0.775512	0.000174423	2.04231	0.285299	1.45069	0.192205	1.10793	2.11203
A890E	missense	61	106	78	62	59	36	9	322	171	74	23	77	0	129	121	43	95	0.000194699	0.000314894	0.000304937	0.000208519	0.000155286	0.000601822	0.000129186	0.000989429	0.00070289	0.00024698	0.000103088	0.000994416	1.32308e-05	0.000488116	0.000437099	0.000191588	0.000180921	0.551899	0.000245909	-0.0480026	0.434357	0.000510597	-0.720353	0.512582	0.000324431	-0.111275	-0.668254	-0.719024	-1.87598	-2.28538	-0.29321
A890Y	missense	82	48	56	44	61	9	13	101	71	71	34	13	14	74	75	71	97	0.000260646	0.000144204	0.000220018	0.000148942	0.000160463	0.000162655	0.00018086	0.000312451	0.000294233	0.000237101	0.000150337	0.000178485	0.000198463	0.000281606	0.000272291	0.000313508	0.00018469	0.620862	0.000168407	0.613547	0.556664	0.000248531	0.233098	0.595353	0.000263024	0.566679	0.046076	0.906366	0.0460771	0.868178	0.471108
A890T	missense	93	45	10	78	119	4	24	41	58	117	119	2	17	64	52	93	221	0.000295189	0.000135375	4.24596e-05	0.000261476	0.000310573	8.13273e-05	0.000322964	0.000128656	0.000241108	0.000388582	0.000515442	3.82468e-05	0.000238155	0.000244058	0.000189887	0.000409302	0.00041838	0.749121	0.000187471	1.8439	0.753341	0.000318447	1.7663	0.698554	0.000315407	1.41197	0.598918	2.16431	0.794265	2.09574	1.67406
A890S	missense	225	171	153	183	244	32	85	189	210	246	168	17	32	160	151	214	626	0.00070971	0.000506185	0.000594434	0.000609007	0.000634086	0.00053676	0.001111	0.000582017	0.000862266	0.000813388	0.000725914	0.000229481	0.000436618	0.000604513	0.000544582	0.000936171	0.00118164	0.646242	0.000585928	0.857009	0.641038	0.000745896	0.890843	0.70623	0.000816727	1.47484	0.315933	1.5204	0.279355	1.25092	1.07423
A890V	missense	163	305	195	144	188	25	35	282	204	157	115	41	29	232	183	152	350	0.000515011	0.000900538	0.000756552	0.000479924	0.000489152	0.000422902	0.000465068	0.000866899	0.000837747	0.000520305	0.00049826	0.000535455	0.000396925	0.000874855	0.000659231	0.000666205	0.000661493	0.55309	0.000656542	-0.0365764	0.559665	0.000680803	0.256496	0.597346	0.000715446	0.583002	0.0412772	0.895446	-0.130014	0.579261	0.267641
A890D	missense	46	64	15	33	87	7	27	66	55	59	31	1	2	85	97	46	135	0.000147595	0.000191291	6.17594e-05	0.000112534	0.000227753	0.000130124	0.00036172	0.000205238	0.000228848	0.000197584	0.000137451	2.54978e-05	3.96925e-05	0.000322908	0.000351112	0.000204651	0.000256305	0.658742	0.000148334	0.976919	0.586868	0.00019228	0.468558	0.586864	0.000283744	0.497143	0.444016	1.81184	0.192205	1.10793	0.64754
A890W	missense	112	140	272	254	319	22	67	247	200	169	82	29	67	161	178	105	252	0.000354855	0.000414954	0.00105377	0.000844005	0.000828194	0.000374105	0.000878462	0.000759685	0.000821401	0.000559822	0.000356514	0.000382468	0.000899697	0.000608268	0.000641317	0.000461554	0.000476803	0.665989	0.00078523	1.04644	0.551369	0.000624355	0.191823	0.592197	0.000546985	0.54083	0.370729	1.64508	0.371502	1.40211	0.593032
A890Q	missense	51	175	157	169	177	28	29	174	152	151	108	19	29	94	123	87	283	0.000163296	0.000517956	0.000609874	0.00056267	0.000460683	0.000471698	0.000387557	0.000536068	0.000625245	0.000500547	0.000468193	0.000254978	0.000396925	0.0003567	0.000444265	0.000383177	0.000535225	0.612273	0.000537796	0.531154	0.605733	0.000532513	0.615615	0.659496	0.000429842	1.09205	-0.0853287	0.607367	0.192205	1.10793	0.746273
A890F	missense	107	156	115	105	65	7	23	269	164	152	72	1	12	132	203	106	183	0.000339153	0.000462041	0.000447755	0.000350841	0.000170815	0.000130124	0.000310045	0.000827077	0.000674284	0.00050384	0.00031356	2.54978e-05	0.000172001	0.00049938	0.000730887	0.000465908	0.000346765	0.540244	0.000357863	-0.159801	0.532764	0.00057969	0.0467806	0.580773	0.000510735	0.447255	0.377069	1.65951	0.829027	2.15278	0.111412
A890H	missense	44	39	27	12	32	2	5	47	26	48	39	3	2	32	22	40	185	0.000141314	0.000117717	0.000108079	4.30277e-05	8.54075e-05	4.87964e-05	7.75114e-05	0.000147036	0.000110337	0.00016136	0.000171814	5.09957e-05	3.96925e-05	0.000123906	8.24039e-05	0.000178526	0.000350535	0.567841	8.85579e-05	0.104926	0.651534	0.000147637	0.972664	0.756907	0.000183843	1.88992	0.200978	1.25883	-0.108825	0.614027	0.989171
A890P	missense	124	95	51	50	61	9	4	88	53	117	53	4	2	59	56	77	190	0.000392539	0.000282522	0.000200718	0.000168801	0.000160463	0.000162655	6.45928e-05	0.000272629	0.000220675	0.000388582	0.000231949	6.37446e-05	3.96925e-05	0.000225284	0.000204218	0.000339634	0.000359958	0.563755	0.000203126	0.065732	0.630147	0.000278459	0.805943	0.68472	0.000282274	1.29866	-0.401082	-0.1111	-0.205735	0.455025	0.723443
A890N	missense	67	68	26	47	60	8	9	138	50	55	52	6	6	53	53	52	157	0.000213541	0.000203062	0.000104219	0.000158871	0.000157874	0.000146389	0.000129186	0.000425791	0.000208415	0.000184412	0.000227653	8.92425e-05	9.26159e-05	0.000202756	0.00019347	0.000230777	0.000297766	0.608792	0.000156007	0.497766	0.551117	0.000261568	0.189853	0.66857	0.000231192	1.16638	-0.0542945	0.677982	0.0161139	0.819016	0.617998
A890M	missense	45	38	25	24	68	4	11	42	35	46	36	5	7	32	33	50	82	0.000144454	0.000114774	0.000100359	8.27456e-05	0.000178579	8.13273e-05	0.000155023	0.00013172	0.000147117	0.000154774	0.000158928	7.64935e-05	0.000105847	0.000123906	0.000121814	0.000222068	0.000156421	0.670597	0.000119115	1.09064	0.643835	0.000148135	0.912643	0.66461	0.000156053	1.13394	0.280159	1.439	0.141053	1.02401	1.04574
G891R	missense	210	182	159	229	255	33	35	210	153	195	149	20	18	156	254	184	421	0.000662605	0.000538557	0.000617594	0.000761259	0.000662555	0.000553025	0.000465068	0.000646345	0.000629332	0.000645442	0.000644302	0.000267727	0.000251386	0.000589494	0.000913608	0.000805542	0.000795299	0.649984	0.000644991	0.892905	0.625486	0.000641355	0.769607	0.645512	0.000775986	0.977515	-0.0752284	0.630349	-0.0273518	0.747701	0.880009
G891H	missense	40	0	2	14	47	1	3	4	4	25	24	0	3	3	4	23	48	0.000128753	2.94293e-06	1.15799e-05	4.96473e-05	0.000124229	3.25309e-05	5.16742e-05	1.53162e-05	2.04328e-05	8.56198e-05	0.000107384	1.27489e-05	5.29234e-05	1.5019e-05	1.79139e-05	0.000104503	9.23452e-05	0.891672	4.70998e-05	3.21136	0.811549	5.71882e-05	2.22007	0.7983	5.74452e-05	2.22896	0.200978	1.25883	0.618174	1.80683	2.55346
G891W	missense	76	59	54	60	49	10	11	124	83	63	48	12	16	66	83	73	127	0.000241804	0.000176576	0.000212298	0.000201899	0.000129405	0.00017892	0.000155023	0.000382906	0.000343272	0.000210756	0.000210472	0.000165736	0.000224924	0.000251568	0.000300953	0.000322217	0.000241228	0.598633	0.000180045	0.40031	0.554208	0.000286852	0.213952	0.623907	0.000278991	0.800556	-0.0622634	0.659849	0.132619	1.01017	0.471606
G891L	missense	235	280	181	204	162	36	39	266	137	208	83	39	28	200	173	100	306	0.000741113	0.000826964	0.000702513	0.000678514	0.000421861	0.000601822	0.000516742	0.000817887	0.000563947	0.000688252	0.000360809	0.000509957	0.000383694	0.000754703	0.000623403	0.000439782	0.000578571	0.566094	0.000657463	0.0881716	0.560881	0.000607724	0.265973	0.587861	0.000599115	0.50531	-0.0661937	0.650906	-0.123548	0.58987	0.286485
G891A	missense	117	136	119	223	264	36	54	179	132	221	169	83	116	112	126	101	252	0.000370556	0.000403182	0.000463195	0.0007414	0.000685848	0.000601822	0.000710521	0.000551384	0.000543514	0.000731062	0.000730209	0.00107091	0.00154801	0.000424286	0.000455013	0.000444137	0.000476803	0.686377	0.000573406	1.24201	0.660406	0.000639042	1.04182	0.635184	0.000450059	0.892923	0.072109	0.965601	0.16002	1.05513	1.05892
G891P	missense	86	72	64	81	53	12	14	41	77	54	48	21	3	59	64	56	112	0.000273207	0.000214834	0.000250897	0.000271405	0.000139758	0.000211451	0.000193778	0.000128656	0.000318752	0.000181119	0.000210472	0.000280476	5.29234e-05	0.000225284	0.000232881	0.000248194	0.000212959	0.595817	0.000219224	0.373298	0.641063	0.00020975	0.891034	0.622055	0.00022983	0.785381	-0.0379041	0.715277	-0.724249	-0.39571	0.683238
G891K	missense	58	65	68	73	53	12	6	102	86	66	37	6	14	57	68	50	116	0.000185278	0.000194234	0.000266337	0.000244927	0.000139758	0.000211451	9.04299e-05	0.000315514	0.000355532	0.000220636	0.000163223	8.92425e-05	0.000198463	0.000217775	0.000247212	0.000222068	0.000220498	0.597665	0.000211314	0.391026	0.554879	0.000263726	0.219181	0.622662	0.000226888	0.790355	-0.368897	-0.037867	0.347107	1.36208	0.466854
G891V	missense	168	170	94	73	122	14	7	195	153	114	87	16	3	131	126	101	215	0.000530712	0.000503242	0.000366696	0.000244927	0.000318337	0.000243982	0.000103348	0.000600396	0.000629332	0.000378703	0.000377991	0.000216732	5.29234e-05	0.000495626	0.000455013	0.000444137	0.000407073	0.565999	0.0003583	0.0872579	0.567243	0.000496605	0.315563	0.605816	0.000450462	0.652374	-0.373053	-0.0473235	-0.612275	-0.211993	0.351732
G891F	missense	123	195	139	122	99	38	13	184	66	120	104	22	12	95	105	82	171	0.000389398	0.000576815	0.000540394	0.000407108	0.000258811	0.000634353	0.00018086	0.000566701	0.0002738	0.000398461	0.000451012	0.000293225	0.000172001	0.000360455	0.000379774	0.000361405	0.00032415	0.548779	0.000445782	-0.0779323	0.60855	0.000422493	0.637575	0.613841	0.000356446	0.718105	-0.544989	-0.438546	-0.231671	0.412472	0.425916
G891T	missense	130	236	166	166	173	23	38	228	182	129	65	23	5	148	137	105	219	0.00041138	0.000697475	0.000644613	0.00055274	0.00045033	0.000390371	0.000503824	0.000701484	0.000747842	0.000428099	0.000283493	0.000305974	7.9385e-05	0.000559456	0.000494423	0.000461554	0.000414611	0.580584	0.00058629	0.227165	0.533967	0.000540229	0.0561634	0.594728	0.000482511	0.561559	0.110801	1.05364	-0.585946	-0.168795	0.281629
G891C	missense	95	49	22	28	74	6	2	33	18	42	35	3	2	39	34	35	74	0.00030147	0.000147147	8.87791e-05	9.59849e-05	0.000194108	0.000113858	3.87557e-05	0.00010415	7.76448e-05	0.000141602	0.000154633	5.09957e-05	3.96925e-05	0.00015019	0.000125397	0.000156754	0.000141345	0.660191	0.000131505	0.990821	0.681326	0.000119507	1.20491	0.626051	0.000143421	0.818111	-0.468029	-0.263431	-0.108825	0.614027	1.00461
G891I	missense	103	22	23	62	162	4	17	47	25	89	75	3	14	23	30	107	167	0.000326592	6.76875e-05	9.26391e-05	0.000208519	0.000421861	8.13273e-05	0.000232534	0.000147036	0.000106251	0.000296376	0.000326446	5.09957e-05	0.000198463	9.01138e-05	0.000111066	0.000470262	0.000316612	0.811289	0.000197677	2.44027	0.728919	0.000219027	1.57593	0.756406	0.000247014	1.88582	0.456251	1.83968	0.590145	1.76084	1.96734
G891S	missense	217	192	128	175	228	21	20	189	113	177	137	28	22	115	142	93	312	0.000684587	0.000567986	0.000497935	0.000582529	0.000592676	0.00035784	0.00027129	0.000582017	0.000465869	0.000586166	0.000592758	0.000369719	0.000304309	0.00043555	0.000512337	0.000409302	0.000589878	0.63385	0.000560282	0.738133	0.633562	0.000556703	0.832558	0.648108	0.000486767	0.998781	-0.120255	0.527894	-0.0845563	0.653845	0.856491
G891M	missense	73	300	252	94	67	40	17	154	142	112	42	86	15	71	109	58	105	0.000232383	0.000885823	0.00097657	0.000314433	0.000175991	0.000666884	0.000232534	0.000474803	0.000584379	0.000372117	0.0001847	0.00110916	0.000211693	0.000270341	0.000394106	0.000256903	0.000199767	0.476687	0.000588204	-0.769493	0.541261	0.000404	0.113026	0.586096	0.000280279	0.490855	-0.457563	-0.239618	-0.719285	-0.387567	-0.055204
G891Y	missense	93	39	14	25	43	1	7	33	18	56	33	0	4	24	23	50	89	0.000295189	0.000117717	5.78994e-05	8.60554e-05	0.000113877	3.25309e-05	0.000103348	0.00010415	7.76448e-05	0.000187705	0.000146042	1.27489e-05	6.61542e-05	9.38685e-05	8.59867e-05	0.000222068	0.000169614	0.630537	9.38872e-05	0.706352	0.682157	0.000128886	1.21139	0.70446	0.000142884	1.46034	0.502008	1.9438	0.715084	1.96583	1.12603
G891D	missense	43	13	11	20	38	0	4	20	19	18	28	3	7	7	28	19	91	0.000138174	4.12011e-05	4.63195e-05	6.95063e-05	0.000100936	1.62655e-05	6.45928e-05	6.43282e-05	8.17314e-05	6.25683e-05	0.000124565	5.09957e-05	0.000105847	3.00379e-05	0.000103901	8.70856e-05	0.000173383	0.723072	6.44907e-05	1.59402	0.685606	8.32983e-05	1.23827	0.755962	9.86017e-05	1.88218	0.598918	2.16431	0.317144	1.31292	1.57149
G891N	missense	52	34	27	46	25	4	4	98	58	39	12	6	4	76	68	47	60	0.000166436	0.000103003	0.000108079	0.000155562	6.72907e-05	8.13273e-05	6.45928e-05	0.000303261	0.000241108	0.000131723	5.58395e-05	8.92425e-05	6.61542e-05	0.000289115	0.000247212	0.000209006	0.00011496	0.607816	0.000108483	0.488401	0.479554	0.000182983	-0.368017	0.543535	0.000215073	0.142248	-0.100052	0.573865	-0.130014	0.579261	0.0875441
G891Q	missense	43	2	4	4	15	1	6	7	2	16	9	1	0	7	15	26	43	0.000138174	8.8288e-06	1.92998e-05	1.65491e-05	4.14097e-05	3.25309e-05	9.04299e-05	2.4506e-05	1.22597e-05	5.59822e-05	4.29535e-05	2.54978e-05	1.32308e-05	3.00379e-05	5.73245e-05	0.000117566	8.29222e-05	0.76293	2.15219e-05	1.97637	0.716253	3.39253e-05	1.47718	0.720055	7.19625e-05	1.58808	0.444016	1.81184	-0.284916	0.325111	1.68054
G891E	missense	22	16	5	7	2	1	0	16	18	14	1	1	0	14	23	7	31	7.22271e-05	5.00299e-05	2.31598e-05	2.64786e-05	7.76432e-06	3.25309e-05	1.29186e-05	5.20752e-05	7.76448e-05	4.93961e-05	8.5907e-06	2.54978e-05	1.32308e-05	5.63211e-05	8.59867e-05	3.48343e-05	6.0307e-05	0.481331	2.68581e-05	-0.724942	0.519315	4.69267e-05	-0.0580587	0.604367	5.93623e-05	0.640505	-0.401082	-0.1111	-0.284916	0.325111	-0.0474985
A892S	missense	213	264	188	243	256	57	49	285	159	266	174	50	47	85	141	154	298	0.000672026	0.000779877	0.000729533	0.000807597	0.000665143	0.000943396	0.000645928	0.000876089	0.000653851	0.00087925	0.000751686	0.000650195	0.00063508	0.000322908	0.000508755	0.000674914	0.000563494	0.613845	0.000745537	0.546229	0.619155	0.000790219	0.720248	0.678616	0.000517517	1.24866	-0.16451	0.427197	-0.0102151	0.775818	0.83838
A892F	missense	120	111	74	412	2595	50	190	135	117	350	522	84	329	89	98	170	732	0.000379977	0.000329609	0.000289497	0.00136696	0.00671872	0.000829538	0.00246745	0.000416602	0.000482215	0.00115587	0.00224647	0.00108366	0.00436618	0.000337927	0.000354695	0.000744582	0.00138141	0.915714	0.0021762	3.44199	0.804116	0.00107529	2.16213	0.78112	0.000704653	2.08824	0.473411	1.87873	0.605209	1.78556	2.56412
A892Y	missense	138	119	109	401	1307	64	112	108	86	398	453	129	113	86	68	188	650	0.000436503	0.000353152	0.000424596	0.00133055	0.00338524	0.00105725	0.0014598	0.000333894	0.000355532	0.00131393	0.00195009	0.00165736	0.00150832	0.000326662	0.000247212	0.000822959	0.00122687	0.852591	0.00137338	2.83646	0.808605	0.000988362	2.19712	0.781095	0.000655926	2.08804	0.140113	1.12034	-0.0409246	0.725432	2.37387
A892L	missense	231	154	116	176	693	38	99	170	183	243	403	45	96	161	166	190	713	0.000728552	0.000456155	0.000451615	0.000585839	0.00179615	0.000634353	0.00129186	0.000523815	0.000751929	0.000803509	0.00173532	0.00058645	0.00128339	0.000608268	0.000598324	0.000831668	0.0013456	0.782846	0.000822438	2.16742	0.74579	0.000953643	1.70744	0.715331	0.000845965	1.54938	0.308883	1.50436	0.340128	1.35063	1.80808
A892C	missense	128	204	144	166	312	59	51	163	136	171	118	142	46	86	86	82	234	0.0004051	0.000603301	0.000559694	0.00055274	0.000810077	0.000975927	0.000671765	0.000502372	0.00055986	0.000566408	0.000511146	0.0018231	0.000621849	0.000326662	0.000311702	0.000361405	0.00044288	0.655355	0.000631453	0.944432	0.62692	0.000534947	0.780784	0.659516	0.000360662	1.09222	-0.1622	0.432453	-0.467124	0.0261585	0.939144
A892G	missense	193	224	115	168	238	20	67	135	153	174	110	8	60	120	148	161	230	0.00060922	0.00066216	0.000447755	0.00055936	0.000618557	0.000341574	0.000878462	0.000416602	0.000629332	0.000576287	0.000476784	0.00011474	0.000807081	0.000454324	0.000533834	0.000705394	0.000435341	0.623951	0.000571958	0.643176	0.632593	0.000524751	0.825007	0.63173	0.000532223	0.864626	0.410238	1.73498	0.847201	2.1826	0.777603
A892T	missense	94	96	99	130	82	18	17	135	68	108	68	11	18	103	67	67	185	0.000298329	0.000285465	0.000385996	0.000433587	0.000214813	0.000309044	0.000232534	0.000416602	0.000281973	0.000358945	0.000296379	0.000152987	0.000251386	0.000390493	0.000243629	0.000296091	0.000350535	0.609434	0.000329965	0.503915	0.598807	0.000338475	0.56163	0.618421	0.000320187	0.755615	-0.123533	0.520436	0.215686	1.14646	0.607054
A892R	missense	227	210	103	118	433	44	54	137	83	236	286	49	39	106	96	137	575	0.00071599	0.000620959	0.000401436	0.000393869	0.00112324	0.000731945	0.000710521	0.000422728	0.000343272	0.000780458	0.00123276	0.000637446	0.000529234	0.000401757	0.000347529	0.000600891	0.00108553	0.698797	0.000634875	1.36116	0.753961	0.000694806	1.77114	0.743275	0.000608926	1.77827	-0.0129018	0.772167	-0.0807961	0.660014	1.63686
A892I	missense	115	92	89	120	316	16	101	95	46	182	195	18	116	55	83	90	290	0.000364276	0.000273693	0.000347396	0.000400489	0.000820429	0.000276513	0.00131769	0.000294072	0.000192069	0.000602632	0.000841888	0.00024223	0.00154801	0.000210265	0.000300953	0.00039624	0.000548417	0.739909	0.000460502	1.75553	0.757986	0.000482665	1.80252	0.720281	0.000363969	1.58993	0.678099	2.34447	0.805546	2.11425	1.71599
A892V	missense	192	68	79	470	2091	93	441	125	65	700	883	128	474	45	70	330	1172	0.00060608	0.000203062	0.000308797	0.00155893	0.00541432	0.00152895	0.00571	0.000385969	0.000269714	0.00230844	0.00379709	0.00164461	0.00628465	0.000172718	0.000254377	0.00144127	0.00221063	0.906958	0.00187128	3.358	0.851884	0.0016903	2.5345	0.848726	0.00101975	2.64199	0.572242	2.10361	0.582218	1.74783	2.84483
A892E	missense	79	103	81	166	657	46	62	45	30	127	249	73	58	43	42	72	234	0.000251225	0.000306065	0.000316517	0.00055274	0.00170297	0.000764476	0.000813869	0.000140909	0.000126684	0.000421513	0.00107384	0.00094342	0.000780619	0.000165209	0.000154059	0.000317863	0.00044288	0.817256	0.000719574	2.4975	0.84435	0.000440736	2.47577	0.740371	0.000270003	1.75448	0.0271907	0.863394	-0.0822658	0.657603	2.24259
A892H	missense	41	64	35	38	41	3	11	16	16	25	13	3	13	25	25	33	66	0.000131893	0.000191291	0.000138959	0.000129083	0.0001087	6.50618e-05	0.000155023	5.20752e-05	6.94717e-05	8.56198e-05	6.01349e-05	5.09957e-05	0.000185232	9.76232e-05	9.31522e-05	0.000148046	0.000126268	0.568303	0.000142008	0.10936	0.643858	6.68254e-05	0.912828	0.66285	0.000116272	1.11952	0.377069	1.65951	0.560182	1.71168	0.713903
A892K	missense	63	17	11	38	44	2	4	27	14	29	35	13	6	32	16	27	64	0.00020098	5.29728e-05	4.63195e-05	0.000129083	0.000116465	4.87964e-05	6.45928e-05	8.57709e-05	6.12985e-05	9.87921e-05	0.000154633	0.000178485	9.26159e-05	0.000123906	6.09072e-05	0.00012192	0.000122499	0.724046	8.621e-05	1.60336	0.70118	0.000100124	1.35968	0.641538	0.000107308	0.944965	0.121797	1.07866	-0.284916	0.325111	1.30267
A892M	missense	110	21	17	41	113	11	21	38	28	60	105	10	6	32	21	67	131	0.000348574	6.47445e-05	6.94793e-05	0.000139013	0.000295044	0.000195185	0.000284208	0.000119467	0.000118511	0.000200877	0.000455307	0.000140238	9.26159e-05	0.000123906	7.88211e-05	0.000296091	0.000248767	0.792266	0.00014207	2.25778	0.777362	0.00022354	1.95356	0.72396	0.000186896	1.62006	0.163189	1.17285	-0.180181	0.496952	1.9438
A892D	missense	91	65	84	80	80	17	25	82	49	76	106	13	4	67	54	64	205	0.000288908	0.000194234	0.000328097	0.000268096	0.000209637	0.000292778	0.000335883	0.000254249	0.000204328	0.000253566	0.000459602	0.000178485	6.61542e-05	0.000255322	0.000197053	0.000283028	0.000388227	0.623276	0.000250016	0.636704	0.695973	0.000292937	1.31909	0.67892	0.000280908	1.25115	0.0596489	0.937249	-0.431044	0.0853559	1.06898
A892Q	missense	52	0	8	45	230	7	18	14	7	71	94	8	46	7	2	66	132	0.000166436	2.94293e-06	3.47396e-05	0.000152252	0.000597852	0.000130124	0.000245453	4.59487e-05	3.26926e-05	0.000237101	0.000408058	0.00011474	0.000621849	3.00379e-05	1.07483e-05	0.000291737	0.000250651	0.926833	0.000196947	3.54865	0.84791	0.00018095	2.50352	0.82709	0.000145794	2.46477	0.275612	1.42865	0.733969	1.99681	2.83898
A892W	missense	100	122	73	109	227	22	18	52	45	127	159	25	32	45	29	83	234	0.000317171	0.000361981	0.000285637	0.00036408	0.000590088	0.000374105	0.000245453	0.000162352	0.000187982	0.000421513	0.000687256	0.000331472	0.000436618	0.000172718	0.000107483	0.00036576	0.00044288	0.684525	0.000400447	1.22425	0.77991	0.000364776	1.97343	0.747695	0.00027221	1.81447	-0.183026	0.385065	0.119654	0.988897	1.67071
A892N	missense	52	85	42	63	41	7	25	52	32	54	33	4	5	26	35	25	60	0.000166436	0.000253092	0.000165978	0.000211829	0.0001087	0.000130124	0.000335883	0.000162352	0.000134857	0.000181119	0.000146042	6.37446e-05	7.9385e-05	0.000101378	0.00012898	0.000113211	0.00011496	0.559538	0.0001849	0.0252799	0.624466	0.000156092	0.761651	0.631809	0.000114632	0.865279	0.411831	1.73861	0.0952951	0.94893	0.550737
A892P	missense	70	20	51	106	352	17	26	51	8	119	174	35	55	30	25	68	309	0.000222962	6.18016e-05	0.000200718	0.000354151	0.000913601	0.000292778	0.000348801	0.000159289	3.67791e-05	0.000395168	0.000751686	0.000458961	0.000740927	0.000116397	9.31522e-05	0.000300445	0.000584224	0.84627	0.000382568	2.77584	0.823781	0.000335731	2.31543	0.80901	0.000273555	2.31668	0.0760393	0.974544	0.207999	1.13385	2.46931
A893C	missense	116	164	88	115	75	22	16	122	68	108	63	14	10	97	89	90	178	0.000367416	0.000485584	0.000343536	0.000383939	0.000196696	0.000374105	0.000219616	0.000376779	0.000281973	0.000358945	0.000274902	0.000191234	0.000145539	0.000367965	0.00032245	0.00039624	0.000337342	0.551737	0.000352439	-0.0495514	0.602888	0.00032315	0.593437	0.623413	0.000355999	0.796509	-0.231331	0.275152	-0.118585	0.598014	0.446798
A893R	missense	184	63	55	38	51	4	19	48	37	93	67	5	10	66	53	71	210	0.000580957	0.000188348	0.000216158	0.000129083	0.000134581	8.13273e-05	0.000258371	0.000150099	0.00015529	0.000309549	0.000292084	7.64935e-05	0.000145539	0.000251568	0.00019347	0.000313508	0.00039765	0.578535	0.000167043	0.207511	0.704961	0.000226755	1.38916	0.685358	0.000289049	1.30388	0.502008	1.9438	0.279355	1.25092	0.96685
A893L	missense	219	194	136	184	122	23	28	243	168	182	88	19	17	193	203	129	283	0.000690868	0.000573872	0.000528815	0.000612317	0.000318337	0.000390371	0.000374638	0.000747432	0.00069063	0.000602632	0.000382286	0.000254978	0.000238155	0.00072842	0.000730887	0.000566057	0.000535225	0.583006	0.000508335	0.250404	0.563947	0.000605745	0.289875	0.58866	0.000640147	0.511855	-0.0178652	0.760873	-0.0296436	0.743941	0.350711
A893G	missense	270	114	102	151	169	14	39	197	144	153	158	20	26	139	184	140	322	0.000851024	0.000338437	0.000397576	0.000503093	0.000439978	0.000243982	0.000516742	0.000606523	0.000592553	0.000507133	0.00068296	0.000267727	0.000357233	0.000525664	0.000662814	0.000613954	0.000608724	0.655533	0.000419771	0.946136	0.632528	0.000597292	0.824504	0.635385	0.000602789	0.894568	0.325917	1.54312	0.125258	0.998092	0.888402
A893K	missense	46	23	14	45	25	3	2	34	27	38	34	0	2	18	19	24	79	0.000147595	7.06304e-05	5.78994e-05	0.000152252	6.72907e-05	6.50618e-05	3.87557e-05	0.000107214	0.000114424	0.00012843	0.000150337	1.27489e-05	3.96925e-05	7.13401e-05	7.16556e-05	0.000108857	0.000150768	0.655286	8.70181e-05	0.943766	0.660815	0.000125101	1.04501	0.710529	0.000100655	1.51005	-0.224991	0.289579	0.493235	1.60184	1.16628
A893M	missense	63	120	112	46	18	13	2	119	38	44	24	37	4	68	42	28	63	0.00020098	0.000356095	0.000436176	0.000155562	4.9174e-05	0.000227716	3.87557e-05	0.00036759	0.000159376	0.000148188	0.000107384	0.000484459	6.61542e-05	0.000259077	0.000154059	0.000126274	0.000120614	0.474377	0.000249252	-0.79165	0.49852	0.000195634	-0.220171	0.541069	0.000165006	0.122047	-0.769059	-0.948397	-0.8647	-0.626151	-0.296591
A893V	missense	235	268	126	156	141	25	20	151	118	116	91	49	13	134	149	128	306	0.000741113	0.000791649	0.000490215	0.000519642	0.000367511	0.000422902	0.00027129	0.000465614	0.000486302	0.000385289	0.000395172	0.000637446	0.000185232	0.00050689	0.000537417	0.000561702	0.000578571	0.553367	0.000542254	-0.0339182	0.602463	0.000433094	0.590129	0.638694	0.000546145	0.921671	-0.192806	0.362812	-0.536728	-0.0880417	0.492627
A893T	missense	113	48	34	78	94	2	19	43	32	85	65	0	8	45	49	63	159	0.000357995	0.000144204	0.000135099	0.000261476	0.00024587	4.87964e-05	0.000258371	0.000134783	0.000134857	0.000283204	0.000283493	1.27489e-05	0.000119078	0.000172718	0.000179139	0.000278674	0.000301535	0.693547	0.000196662	1.31079	0.713851	0.000209084	1.45846	0.690176	0.000233017	1.34334	0.723857	2.44859	0.970356	2.38466	1.37087
A893F	missense	168	188	116	142	52	36	20	203	103	109	38	39	22	130	168	92	104	0.000530712	0.000556214	0.000451615	0.000473305	0.00013717	0.000601822	0.00027129	0.000624902	0.000425003	0.000362238	0.000167519	0.000509957	0.000304309	0.000491871	0.00060549	0.000404948	0.000197882	0.529573	0.000404576	-0.262172	0.511454	0.000394915	-0.119341	0.545413	0.000425048	0.157629	-0.346034	0.0141554	-0.224218	0.424699	-0.074628
A893S	missense	271	111	70	137	122	6	28	152	96	137	123	9	11	133	139	126	333	0.000854164	0.000329609	0.000274057	0.000456756	0.000318337	0.000113858	0.000374638	0.000468677	0.000396397	0.000454444	0.000532623	0.000127489	0.00015877	0.000503135	0.000501589	0.000552994	0.000629455	0.638498	0.00034469	0.782724	0.641865	0.000463035	0.897285	0.649596	0.000546793	1.01096	0.517248	1.97847	0.0952951	0.94893	0.896991
A893N	missense	77	80	37	31	74	13	10	60	26	55	48	14	8	43	41	43	102	0.000244944	0.000238378	0.000146679	0.000105914	0.000194108	0.000227716	0.000142104	0.000186858	0.000110337	0.000184412	0.000210472	0.000191234	0.000119078	0.000165209	0.000150477	0.000191588	0.000194113	0.59333	0.00017127	0.349435	0.651174	0.00017302	0.969858	0.647781	0.000175347	0.996098	-0.204787	0.33555	-0.205735	0.455025	0.771797
A893W	missense	101	61	23	45	108	6	20	35	28	55	67	9	8	30	38	53	85	0.000320312	0.000182462	9.26391e-05	0.000152252	0.000282104	0.000113858	0.00027129	0.000110277	0.000118511	0.000184412	0.000292084	0.000127489	0.000119078	0.000116397	0.000139728	0.000235131	0.000162075	0.688171	0.000177364	1.25923	0.733347	0.000176321	1.61044	0.669472	0.000163333	1.17376	0.377069	1.65951	-0.0296436	0.743941	1.34781
A893Q	missense	22	8	1	9	81	4	20	1	10	30	35	4	18	1	2	24	116	7.22271e-05	2.64864e-05	7.71992e-06	3.30982e-05	0.000212225	8.13273e-05	0.00027129	6.12649e-06	4.49523e-05	0.000102085	0.000154633	6.37446e-05	0.000251386	7.50948e-06	1.07483e-05	0.000108857	0.000220498	0.885524	6.98823e-05	3.15239	0.829133	7.69491e-05	2.35715	0.890048	8.69031e-05	2.98044	0.523197	1.99201	0.595897	1.77028	2.82999
A893D	missense	65	15	12	25	46	3	9	17	22	22	21	2	0	27	18	22	74	0.00020726	4.70869e-05	5.01795e-05	8.60554e-05	0.000121641	6.50618e-05	0.000129186	5.51384e-05	9.39911e-05	7.57406e-05	9.44977e-05	3.82468e-05	1.32308e-05	0.000105133	6.80728e-05	0.000100148	0.000141345	0.731381	7.62407e-05	1.67373	0.664072	7.9842e-05	1.07041	0.667414	0.000103675	1.15691	0.297888	1.47934	-0.461007	0.0361947	1.30035
A893I	missense	67	62	27	42	26	4	8	36	19	41	28	7	3	20	39	41	61	0.000213541	0.000185405	0.000108079	0.000142322	6.98789e-05	8.13273e-05	0.000116267	0.00011334	8.17314e-05	0.000138309	0.000124565	0.000101991	5.29234e-05	7.88495e-05	0.000143311	0.00018288	0.000116845	0.547794	0.000126421	-0.0873757	0.649635	0.000114486	0.95786	0.661779	0.000130471	1.11075	0.155221	1.15471	-0.284916	0.325111	0.660412
A893P	missense	51	9	15	60	216	17	25	22	18	109	116	10	67	25	40	45	155	0.000163296	2.94293e-05	6.17594e-05	0.000201899	0.000561619	0.000292778	0.000335883	7.04547e-05	7.76448e-05	0.000362238	0.000502556	0.000140238	0.000899697	9.76232e-05	0.000146894	0.000200297	0.000293997	0.878992	0.000213677	3.08972	0.820097	0.000253223	2.2867	0.733709	0.000184703	1.69991	0.0596489	0.937249	0.80723	2.11702	2.35878
A893E	missense	68	51	35	84	89	5	12	39	37	67	65	5	25	51	30	62	182	0.000216681	0.000153033	0.000138959	0.000281335	0.00023293	9.75927e-05	0.000167941	0.00012253	0.00015529	0.000223929	0.000283493	7.64935e-05	0.000344002	0.000195246	0.000111066	0.00027432	0.000344881	0.684235	0.000201564	1.22147	0.712796	0.00019631	1.45024	0.707678	0.000231378	1.4867	0.23574	1.33793	0.652936	1.86386	1.38613
A893H	missense	13	6	3	13	26	1	3	6	8	5	3	0	0	5	1	6	19	4.39643e-05	2.06005e-05	1.54398e-05	4.63375e-05	6.98789e-05	3.25309e-05	5.16742e-05	2.14427e-05	3.67791e-05	1.97584e-05	1.71814e-05	1.27489e-05	1.32308e-05	2.25284e-05	7.16556e-06	3.048e-05	3.76919e-05	0.771736	3.80642e-05	2.06085	0.58585	2.37904e-05	0.460618	0.712881	2.44665e-05	1.52932	0.200978	1.25883	0.0161139	0.819016	1.35026
A893Y	missense	83	29	21	41	75	4	9	24	18	50	65	2	11	50	31	56	136	0.000263786	8.8288e-05	8.49191e-05	0.000139013	0.000196696	8.13273e-05	0.000129186	7.65812e-05	7.76448e-05	0.000167947	0.000283493	3.82468e-05	0.00015877	0.000191492	0.000114649	0.000248194	0.00025819	0.718168	0.000127229	1.54698	0.771747	0.000151416	1.90979	0.676327	0.000203131	1.22991	0.200978	1.25883	0.618174	1.80683	1.56223
L894F	missense	101	36	48	98	150	12	27	73	33	91	89	9	28	34	48	67	114	0.000320312	0.000108889	0.000189138	0.000327672	0.000390804	0.000211451	0.00036172	0.00022668	0.000138943	0.000302962	0.000386581	0.000127489	0.000383694	0.000131416	0.000175556	0.000296091	0.000216728	0.746038	0.000254126	1.81433	0.701258	0.000263792	1.36029	0.682404	0.000204948	1.27968	0.233163	1.33206	0.478512	1.57768	1.48477
L894G	missense	236	327	275	385	452	79	105	304	214	302	247	136	157	165	224	195	450	0.000744253	0.000965282	0.00106535	0.00127759	0.00117241	0.00130124	0.00136937	0.00093429	0.000878613	0.0009978	0.00106525	0.0017466	0.00209047	0.000623287	0.000806125	0.000853439	0.000849952	0.648257	0.00112016	0.876335	0.641514	0.000968987	0.894551	0.65402	0.000783201	1.0472	0.0221639	0.851956	0.0780504	0.920637	0.939362
L894H	missense	40	32	29	42	27	29	5	91	66	39	18	61	2	33	32	16	52	0.000128753	9.71168e-05	0.000115799	0.000142322	7.2467e-05	0.000487964	7.75114e-05	0.000281819	0.0002738	0.000131723	8.16116e-05	0.000790433	3.96925e-05	0.000127661	0.000118232	7.40228e-05	9.98835e-05	0.611139	0.000106926	0.52028	0.504268	0.000192238	-0.175359	0.587023	0.00010495	0.498446	-0.799022	-1.01658	-1.29916	-1.33897	0.281122
L894C	missense	88	159	66	187	438	22	58	65	82	165	156	11	83	73	55	94	223	0.000279488	0.000470869	0.000258617	0.000622247	0.00113618	0.000374105	0.000762195	0.000202174	0.000339185	0.00054665	0.00067437	0.000152987	0.00111139	0.000277851	0.000200636	0.000413657	0.000422149	0.743551	0.000621978	1.79047	0.740189	0.000440595	1.66378	0.686432	0.000328573	1.31268	0.309072	1.50479	0.861212	2.20558	1.58898
L894D	missense	57	2	7	59	296	11	32	32	10	124	164	7	62	8	13	37	194	0.000182138	8.8288e-06	3.08797e-05	0.000198589	0.000768667	0.000195185	0.000426313	0.000101087	4.49523e-05	0.000411634	0.000708732	0.000101991	0.000833543	3.37927e-05	5.01589e-05	0.000165463	0.000367496	0.928787	0.000251741	3.5674	0.841125	0.000316601	2.45063	0.851211	0.000154228	2.66234	0.339281	1.57353	0.912364	2.28951	2.89346
L894N	missense	46	73	56	66	37	9	7	85	35	45	38	20	8	35	48	40	93	0.000147595	0.000217777	0.000220018	0.000221758	9.8348e-05	0.000162655	0.000103348	0.000263439	0.000147117	0.000151481	0.000167519	0.000267727	0.000119078	0.000135171	0.000175556	0.000178526	0.000177152	0.566195	0.000189475	0.0891388	0.576444	0.000182389	0.38729	0.649181	0.000166601	1.00756	-0.196962	0.353356	-0.351863	0.21527	0.494664
L894V	missense	200	74	62	55	173	4	11	98	40	102	82	3	13	68	62	80	208	0.000631202	0.00022072	0.000243178	0.00018535	0.00045033	8.13273e-05	0.000155023	0.000303261	0.000167549	0.000339186	0.000356514	5.09957e-05	0.000185232	0.000259077	0.000225715	0.000352697	0.00039388	0.696732	0.000274894	1.34135	0.660511	0.000291628	1.04265	0.678943	0.000307842	1.25134	0.280159	1.439	0.560182	1.71168	1.21178
L894S	missense	190	621	420	382	215	122	70	422	267	226	97	209	75	193	204	105	226	0.000599799	0.0018305	0.00162504	0.00126766	0.000559031	0.00200065	0.000917218	0.00129575	0.0010952	0.000747527	0.000420944	0.00267727	0.00100554	0.00072842	0.00073447	0.000461554	0.000427803	0.526278	0.00132056	-0.293779	0.520626	0.000889856	-0.0478418	0.562572	0.000588062	0.298176	-0.338699	0.030847	-0.425292	0.0947938	-0.0144815
L894R	missense	168	184	101	157	241	26	19	123	122	199	187	58	76	129	119	113	315	0.000530712	0.000544443	0.000393716	0.000522952	0.000626322	0.000439167	0.000258371	0.000379843	0.000502648	0.000658614	0.000807525	0.000752186	0.00101877	0.000488116	0.000429933	0.000496388	0.000595532	0.647448	0.000521858	0.868581	0.701588	0.000587158	1.36286	0.649173	0.000502492	1.0075	-0.230386	0.277303	0.131753	1.00875	1.07965
L894I	missense	51	81	72	73	52	9	12	60	40	56	47	16	10	55	48	38	66	0.000163296	0.000241321	0.000281777	0.000244927	0.00013717	0.000162655	0.000167941	0.000186858	0.000167549	0.000187705	0.000206177	0.000216732	0.000145539	0.000210265	0.000175556	0.000169817	0.000126268	0.576764	0.000226299	0.190525	0.638048	0.000187072	0.867535	0.577755	0.000170477	0.422537	0.0138914	0.833132	-0.172942	0.508828	0.493532
L894T	missense	66	66	55	70	39	9	6	59	28	43	23	13	9	36	39	32	47	0.000210401	0.000197177	0.000216158	0.000234997	0.000103524	0.000162655	9.04299e-05	0.000183795	0.000118511	0.000144895	0.000103088	0.000178485	0.000132308	0.000138925	0.000143311	0.000143691	9.04606e-05	0.581422	0.000187964	0.235204	0.575995	0.000137572	0.383794	0.589897	0.000129097	0.521987	-0.254954	0.2214	-0.130014	0.579261	0.380328
L894P	missense	65	20	40	61	25	7	6	37	15	29	14	8	0	14	27	43	44	0.00020726	6.18016e-05	0.000158258	0.000205209	6.72907e-05	0.000130124	9.04299e-05	0.000116403	6.53851e-05	9.87921e-05	6.44302e-05	0.00011474	1.32308e-05	5.63211e-05	0.000100318	0.000191588	8.48068e-05	0.641094	0.00012314	0.807627	0.580613	8.62527e-05	0.419792	0.676014	0.000108259	1.22735	-0.158044	0.44191	-0.938129	-0.746627	0.818256
L894E	missense	50	12	13	40	231	11	30	21	19	54	53	7	57	24	57	58	139	0.000160156	3.82581e-05	5.40394e-05	0.000135703	0.00060044	0.000195185	0.000400475	6.73914e-05	8.17314e-05	0.000181119	0.000231949	0.000101991	0.000767389	9.38685e-05	0.000207801	0.000256903	0.000263843	0.891798	0.00020711	3.21257	0.756864	0.000140548	1.79377	0.709967	0.000205604	1.50545	0.312128	1.51174	0.876452	2.23059	2.17059
L894Y	missense	84	43	25	44	91	6	19	20	30	56	84	6	35	41	44	37	118	0.000266926	0.000129489	0.000100359	0.000148942	0.000238106	0.000113858	0.000258371	6.43282e-05	0.000126684	0.000187705	0.000365105	8.92425e-05	0.00047631	0.000157699	0.000161225	0.000165463	0.000224267	0.70087	0.000154224	1.38105	0.786892	0.000185955	2.02786	0.660973	0.000177163	1.10415	0.35588	1.6113	0.727318	1.9859	1.50435
L894M	missense	58	51	24	45	84	5	11	62	18	64	39	2	4	33	68	51	104	0.000185278	0.000153033	9.6499e-05	0.000152252	0.000219989	9.75927e-05	0.000155023	0.000192985	7.76448e-05	0.00021405	0.000171814	3.82468e-05	6.61542e-05	0.000127661	0.000247212	0.000226423	0.000197882	0.676591	0.000155443	1.14814	0.638879	0.000164123	0.874012	0.654698	0.000199794	1.05276	0.200978	1.25883	0.237963	1.18301	1.02497
L894K	missense	50	78	38	54	109	6	30	68	40	67	61	6	28	53	47	64	105	0.000160156	0.000232492	0.000150538	0.00018204	0.000284692	0.000113858	0.000400475	0.000211364	0.000167549	0.000223929	0.000266312	8.92425e-05	0.000383694	0.000202756	0.000171973	0.000283028	0.000199767	0.65267	0.000212441	0.91867	0.656816	0.000217288	1.01384	0.639881	0.000214381	0.931394	0.546212	2.04438	0.633414	1.83183	0.954634
L894W	missense	85	21	12	25	70	5	5	35	25	35	66	9	5	23	34	54	129	0.000270067	6.47445e-05	5.01795e-05	8.60554e-05	0.000183755	9.75927e-05	7.75114e-05	0.000110277	0.000106251	0.000118551	0.000287788	0.000127489	7.9385e-05	9.01138e-05	0.000125397	0.000239485	0.000244997	0.752656	9.61837e-05	1.87781	0.73434	0.000155717	1.61818	0.728347	0.000174998	1.65599	-0.100052	0.573865	-0.205735	0.455025	1.71733
L894A	missense	114	18	12	12	95	11	22	50	27	60	72	6	24	46	30	62	154	0.000361136	5.59157e-05	5.01795e-05	4.30277e-05	0.000248458	0.000195185	0.000297127	0.000156226	0.000114424	0.000200877	0.00031356	8.92425e-05	0.000330771	0.000176473	0.000111066	0.00027432	0.000292112	0.804358	9.93953e-05	2.37378	0.713917	0.000196272	1.45897	0.699676	0.000213493	1.42116	0.182495	1.21677	0.568956	1.72607	1.7513
L894Q	missense	31	30	18	24	63	4	7	20	20	27	21	1	2	25	19	27	73	0.00010049	9.12309e-05	7.33393e-05	8.27456e-05	0.000165639	8.13273e-05	0.000103348	6.43282e-05	8.5818e-05	9.2206e-05	9.44977e-05	2.54978e-05	3.96925e-05	9.76232e-05	7.16556e-05	0.00012192	0.00013946	0.695416	0.000103239	1.32873	0.660957	8.42124e-05	1.04612	0.676019	0.000107665	1.22739	0.104068	1.03832	0.192205	1.10793	1.20075
Q895P	missense	73	43	37	59	53	13	10	65	71	64	60	8	6	52	67	57	156	0.000232383	0.000129489	0.000146679	0.000198589	0.000139758	0.000227716	0.000142104	0.000202174	0.000294233	0.00021405	0.000262016	0.00011474	9.26159e-05	0.000199001	0.000243629	0.000252548	0.000295881	0.641826	0.000153629	0.814645	0.637769	0.000243118	0.865359	0.662783	0.000247765	1.11897	-0.204787	0.33555	-0.0930306	0.639941	0.932993
Q895L	missense	184	394	461	435	282	72	57	359	358	289	165	85	30	324	272	158	282	0.000580957	0.00116246	0.0017833	0.00144308	0.000732434	0.00118738	0.000749277	0.00110277	0.00146708	0.00095499	0.000713028	0.00109641	0.000410156	0.00122029	0.000978098	0.000692331	0.00053334	0.585208	0.00128032	0.271524	0.575408	0.00105947	0.379218	0.539333	0.000856015	0.107835	-0.199947	0.346564	-0.427023	0.0919537	0.252859
Q895Y	missense	86	38	39	61	69	13	19	76	58	73	59	12	13	60	73	54	212	0.000273207	0.000114774	0.000154398	0.000205209	0.000181167	0.000227716	0.000258371	0.00023587	0.000241108	0.000243687	0.000257721	0.000165736	0.000185232	0.000229039	0.000265126	0.000239485	0.000401419	0.672668	0.000163887	1.11051	0.633705	0.000244596	0.833673	0.679127	0.000283767	1.25284	0.05485	0.92633	0.0482986	0.871822	1.06567
Q895W	missense	89	248	174	210	180	22	33	258	192	118	83	33	21	217	193	101	178	0.000282628	0.00073279	0.000675493	0.000698373	0.000468447	0.000374105	0.000439231	0.000793381	0.000788708	0.000391875	0.000360809	0.000433463	0.000291078	0.000818533	0.000695059	0.000444137	0.000337342	0.587616	0.000643776	0.294621	0.534277	0.000583693	0.0585756	0.53271	0.000573768	0.0535849	0.0696991	0.960118	-0.172942	0.508828	0.135594
Q895S	missense	154	448	323	265	232	60	58	361	219	267	143	89	40	219	253	153	298	0.000486748	0.00132138	0.00125063	0.000880413	0.000603029	0.000992193	0.000762195	0.0011089	0.000899045	0.000882543	0.00061853	0.0011474	0.000542464	0.000826043	0.000910026	0.000670559	0.000563494	0.547165	0.00101386	-0.0934161	0.572008	0.000877253	0.352713	0.581773	0.00074253	0.455446	-0.11453	0.540922	-0.325345	0.258779	0.238248
Q895C	missense	93	40	43	99	120	10	14	52	50	124	86	18	7	67	66	106	204	0.000295189	0.00012066	0.000169838	0.000330982	0.000313161	0.00017892	0.000193778	0.000162352	0.000208415	0.000411634	0.000373695	0.00024223	0.000105847	0.000255322	0.000240046	0.000465908	0.000386342	0.723787	0.00023366	1.60088	0.715525	0.000289024	1.47151	0.682409	0.000336905	1.27973	0.0346466	0.880359	-0.35955	0.202658	1.45071
Q895A	missense	125	79	77	81	69	11	22	73	69	93	55	7	21	84	93	84	122	0.000395679	0.000235435	0.000301077	0.000271405	0.000181167	0.000195185	0.000297127	0.00022668	0.00028606	0.000309549	0.000240539	0.000101991	0.000291078	0.000319153	0.000336781	0.000370114	0.000231805	0.600675	0.000247271	0.4199	0.632653	0.000265707	0.825471	0.602272	0.000314463	0.623345	0.182495	1.21677	0.455447	1.53984	0.622905
Q895T	missense	70	49	30	62	88	3	34	70	43	74	70	6	16	73	74	74	150	0.000222962	0.000147147	0.000119659	0.000208519	0.000230341	6.50618e-05	0.00045215	0.000217491	0.000179809	0.00024698	0.00030497	8.92425e-05	0.000224924	0.000277851	0.000268708	0.000326571	0.000284574	0.684951	0.000176416	1.22834	0.668404	0.000237312	1.10417	0.633425	0.000289426	0.878515	0.841956	2.71732	0.401465	1.45127	1.07034
Q895V	missense	239	404	299	318	368	62	90	331	280	286	244	61	61	279	271	230	568	0.000753674	0.00119189	0.00115799	0.00105583	0.000955011	0.00102472	0.00117559	0.001017	0.00114833	0.000945111	0.00105236	0.000790433	0.000820312	0.00105133	0.000974516	0.00100584	0.00107233	0.601701	0.00109018	0.429744	0.622083	0.0010407	0.743079	0.627874	0.001026	0.833042	0.0596489	0.937249	0.0161139	0.819016	0.668622
Q895G	missense	211	176	139	288	753	68	224	187	120	360	352	71	240	158	136	213	701	0.000665746	0.000520899	0.000540394	0.000956539	0.00195143	0.00112232	0.00290668	0.00057589	0.000494475	0.0011888	0.00151626	0.000917922	0.00318863	0.000597004	0.000490841	0.000931816	0.00132299	0.773256	0.000992316	2.07543	0.741392	0.000943855	1.67316	0.722936	0.000835662	1.61167	0.413281	1.74191	0.540798	1.67988	1.78675
Q895M	missense	45	55	39	46	51	4	21	64	64	91	48	3	7	28	52	36	134	0.000144454	0.000164804	0.000154398	0.000155562	0.000134581	8.13273e-05	0.000284208	0.000199111	0.000265627	0.000302962	0.000210472	5.09957e-05	0.000105847	0.000108887	0.000189887	0.000161108	0.00025442	0.606639	0.000152336	0.477109	0.634127	0.000244543	0.836962	0.696367	0.000178576	1.39405	0.543401	2.03798	0.317144	1.31292	0.902707
Q895I	missense	66	195	130	73	50	30	13	105	75	67	31	60	14	50	56	56	70	0.000210401	0.000576815	0.000505655	0.000244927	0.000131993	0.000504229	0.00018086	0.000324704	0.000310579	0.000223929	0.000137451	0.000777684	0.000198463	0.000191492	0.000204218	0.000248194	0.000133806	0.488368	0.000364848	-0.657435	0.543677	0.000249166	0.13186	0.604253	0.000194428	0.639573	-0.445286	-0.211681	-0.593125	-0.180573	0.0379994
Q895N	missense	62	31	18	41	54	1	13	19	22	69	51	2	13	19	19	31	144	0.000197839	9.41739e-05	7.33393e-05	0.000139013	0.000142346	3.25309e-05	0.00018086	6.12649e-05	9.39911e-05	0.000230515	0.000223358	3.82468e-05	0.000185232	7.50948e-05	7.16556e-05	0.000139337	0.000273266	0.683533	0.000112218	1.21473	0.752806	0.000152282	1.76214	0.772982	0.000139838	2.02159	0.745046	2.49681	0.685121	1.91667	1.66615
Q895R	missense	172	105	95	96	229	29	27	131	107	176	120	31	23	136	102	137	261	0.000543273	0.000311951	0.000370556	0.000321053	0.000595264	0.000487964	0.00036172	0.000404349	0.00044135	0.000582873	0.000519737	0.000407966	0.00031754	0.000514399	0.000369026	0.000600891	0.000493764	0.68758	0.000399706	1.25356	0.656289	0.000487077	1.00973	0.63574	0.00049452	0.897475	-0.130015	0.505687	-0.108825	0.614027	1.05359
Q895F	missense	106	54	59	124	348	16	71	57	37	134	192	10	43	52	83	84	243	0.000336013	0.000161861	0.000231598	0.000413728	0.000903249	0.000276513	0.000930136	0.000177668	0.00015529	0.000444564	0.000829002	0.000140238	0.000582157	0.000199001	0.000300953	0.000370114	0.000459841	0.800854	0.000427609	2.34016	0.799544	0.000401631	2.12649	0.705051	0.000332477	1.46518	0.526832	2.00028	0.618174	1.80683	1.97728
Q895H	missense	59	30	31	52	131	9	41	34	15	57	96	11	44	33	31	54	164	0.000188419	9.12309e-05	0.000123519	0.000175421	0.00034163	0.000162655	0.00054258	0.000107214	6.53851e-05	0.000190998	0.000416649	0.000152987	0.000595388	0.000127661	0.000114649	0.000239485	0.000310958	0.762179	0.00018295	1.96916	0.793844	0.000195061	2.08205	0.73139	0.000198188	1.68092	0.523197	1.99201	0.590145	1.76084	1.91071
Q895K	missense	34	1	3	7	12	2	3	9	3	20	50	1	0	10	12	18	38	0.000109911	5.88587e-06	1.54398e-05	2.64786e-05	3.36454e-05	4.87964e-05	5.16742e-05	3.06325e-05	1.63463e-05	6.91545e-05	0.000219063	2.54978e-05	1.32308e-05	4.13021e-05	4.65761e-05	8.27314e-05	7.34992e-05	0.769748	2.03624e-05	2.04177	0.855499	8.3799e-05	2.56269	0.692975	6.10272e-05	1.36627	0.0248867	0.858151	-0.284916	0.325111	1.99024
Q895D	missense	58	39	42	65	34	9	7	34	27	30	24	24	2	38	53	31	92	0.000185278	0.000117717	0.000165978	0.000218448	9.05837e-05	0.000162655	0.000103348	0.000107214	0.000114424	0.000102085	0.000107384	0.000318723	3.96925e-05	0.000146435	0.00019347	0.000139337	0.000175267	0.618899	0.000148182	0.594713	0.62157	0.000107777	0.739079	0.631181	0.000163627	0.860133	-0.196962	0.353356	-0.904705	-0.691788	0.731308
Q895E	missense	49	13	8	26	125	6	8	28	10	54	47	11	13	25	21	26	144	0.000157015	4.12011e-05	3.47396e-05	8.93652e-05	0.000326101	0.000113858	0.000116267	8.88342e-05	4.49523e-05	0.000181119	0.000206177	0.000152987	0.000185232	9.76232e-05	7.88211e-05	0.000117566	0.000273266	0.856307	0.000122852	2.87211	0.742111	0.00013027	1.67876	0.749647	0.000141819	1.83045	0.00909248	0.822213	0.0830607	0.928857	2.12711
I896P	missense	63	140	103	99	45	21	12	109	100	77	22	9	6	131	91	59	113	0.00020098	0.000414954	0.000401436	0.000330982	0.000119053	0.00035784	0.000167941	0.000336957	0.000412744	0.000256859	9.8793e-05	0.000127489	9.26159e-05	0.000495626	0.000329616	0.000261257	0.000214844	0.530427	0.000316606	-0.253975	0.526573	0.000276338	-0.00148204	0.537523	0.000325336	0.0930024	-0.328531	0.053982	-0.138788	0.564866	-0.0541514
I896W	missense	5	0	0	0	2	0	2	0	0	2	9	0	3	0	0	2	33	1.88419e-05	2.94293e-06	3.85996e-06	3.30982e-06	7.76432e-06	1.62655e-05	3.87557e-05	3.06325e-06	4.08657e-06	9.87921e-06	4.29535e-05	1.27489e-05	5.29234e-05	3.75474e-06	3.58278e-06	1.30628e-05	6.40762e-05	0.72229	4.46926e-06	1.58652	0.886458	1.49956e-05	2.80403	0.906801	2.11191e-05	3.11766	0.377069	1.65951	0.618174	1.80683	2.50274
I896K	missense	21	8	0	6	1	0	0	7	1	4	6	1	0	5	10	7	8	6.90868e-05	2.64864e-05	3.85996e-06	2.31688e-05	5.17621e-06	1.62655e-05	1.29186e-05	2.4506e-05	8.17314e-06	1.64654e-05	3.00674e-05	2.54978e-05	1.32308e-05	2.25284e-05	3.94106e-05	3.48343e-05	1.69614e-05	0.529965	1.46728e-05	-0.258406	0.664414	1.9803e-05	1.07307	0.601615	2.84337e-05	0.617965	-0.100052	0.573865	-0.284916	0.325111	0.477544
I896E	missense	46	2	5	40	105	3	19	5	1	54	91	2	5	7	6	38	95	0.000147595	8.8288e-06	2.31598e-05	0.000135703	0.000274339	6.50618e-05	0.000258371	1.83795e-05	8.17314e-06	0.000181119	0.000395172	3.82468e-05	7.9385e-05	3.00379e-05	2.50794e-05	0.000169817	0.000180921	0.882073	0.000110508	3.11928	0.895245	0.000150711	2.87253	0.80899	0.000101464	2.31652	0.598918	2.16431	0.317144	1.31292	2.76944
I896C	missense	21	48	24	13	1	5	0	29	20	11	6	8	0	15	13	11	15	6.90868e-05	0.000144204	9.6499e-05	4.63375e-05	5.17621e-06	9.75927e-05	1.29186e-05	9.18974e-05	8.5818e-05	3.95168e-05	3.00674e-05	0.00011474	1.32308e-05	6.00758e-05	5.01589e-05	5.22514e-05	3.01535e-05	0.425129	7.30541e-05	-1.26407	0.507839	6.18249e-05	-0.147521	0.56811	4.81599e-05	0.343534	-0.878203	-1.19674	-0.938129	-0.746627	-0.356019
I896S	missense	89	86	58	62	64	8	11	129	89	87	69	6	8	78	87	57	208	0.000282628	0.000256035	0.000227738	0.000208519	0.000168227	0.000146389	0.000155023	0.000398222	0.000367791	0.00028979	0.000300674	8.92425e-05	0.000119078	0.000296624	0.000315284	0.000252548	0.00039388	0.583943	0.00021513	0.259389	0.590845	0.000339119	0.499558	0.647751	0.000314584	0.995856	0.0248867	0.858151	0.125258	0.998092	0.584934
I896Q	missense	44	24	8	38	49	10	2	38	47	33	63	18	2	26	27	26	107	0.000141314	7.35733e-05	3.47396e-05	0.000129083	0.000129405	0.00017892	3.87557e-05	0.000119467	0.000196155	0.000111964	0.000274902	0.00024223	3.96925e-05	0.000101378	0.000100318	0.000117566	0.000203536	0.714231	9.17003e-05	1.50921	0.692993	0.000175622	1.29586	0.702402	0.000130699	1.44348	-0.664323	-0.710081	-0.785518	-0.496237	1.41618
I896A	missense	133	105	67	100	112	14	15	74	85	130	72	13	3	68	96	105	208	0.000420801	0.000311951	0.000262477	0.000334292	0.000292456	0.000243982	0.000206697	0.000229744	0.000351445	0.000431392	0.00031356	0.000178485	5.29234e-05	0.000259077	0.000347529	0.000461554	0.00039388	0.626387	0.000300294	0.666548	0.656237	0.000331535	1.00933	0.669325	0.00036551	1.17256	-0.0720233	0.637642	-0.527954	-0.0736462	0.949476
I896G	missense	78	100	56	22	30	8	11	49	53	55	35	14	1	72	56	45	103	0.000248084	0.000297236	0.000220018	7.61259e-05	8.02313e-05	0.000146389	0.000155023	0.000153162	0.000220675	0.000184412	0.000154633	0.000191234	2.64617e-05	0.000274096	0.000204218	0.000200297	0.000195998	0.477492	0.000168403	-0.761773	0.619415	0.00017822	0.722276	0.590954	0.000218652	0.530644	0.0248867	0.858151	-0.858947	-0.616713	0.163716
I896V	missense	145	136	119	116	90	17	30	148	131	174	73	30	4	94	129	124	185	0.000458485	0.000403182	0.000463195	0.000387249	0.000235518	0.000292778	0.000400475	0.000456424	0.000539427	0.000576287	0.000317856	0.000395217	6.61542e-05	0.0003567	0.000465761	0.000544285	0.000350535	0.576403	0.000372286	0.187065	0.599944	0.000472499	0.570491	0.629369	0.00042932	0.845294	0.136037	1.11106	-0.776278	-0.481075	0.534283
I896F	missense	120	211	145	113	34	23	12	97	98	106	60	21	2	58	117	72	150	0.000379977	0.000623902	0.000563554	0.00037732	9.05837e-05	0.000390371	0.000167941	0.000300198	0.00040457	0.000352358	0.000262016	0.000280476	3.96925e-05	0.00022153	0.000422768	0.000317863	0.000284574	0.490121	0.00041384	-0.640623	0.609198	0.000329786	0.642632	0.633445	0.000311683	0.878675	-0.36632	-0.0320023	-0.849188	-0.6007	0.293561
I896L	missense	112	61	36	51	141	2	17	90	30	74	57	7	5	58	73	74	269	0.000354855	0.000182462	0.000142819	0.000172111	0.000367511	4.87964e-05	0.000232534	0.000278755	0.000126684	0.00024698	0.00024913	0.000101991	7.9385e-05	0.00022153	0.000265126	0.000326571	0.000508841	0.709466	0.000216226	1.4635	0.629356	0.000225387	0.799777	0.712304	0.000330517	1.52459	0.678099	2.34447	-0.108825	0.614027	1.26262
I896H	missense	30	104	128	130	7	21	11	91	124	46	16	24	6	73	81	46	59	9.73496e-05	0.000309008	0.000497935	0.000433587	2.07048e-05	0.00035784	0.000155023	0.000281819	0.000510821	0.000154774	7.30209e-05	0.000318723	9.26159e-05	0.000277851	0.000293788	0.000204651	0.000113076	0.532902	0.000315309	-0.230233	0.504654	0.000255109	-0.172348	0.542995	0.000222341	0.137823	-0.363293	-0.0251159	-0.536728	-0.0880417	-0.0882529
I896D	missense	57	3	4	14	19	1	2	14	5	26	33	0	5	12	13	40	77	0.000182138	1.17717e-05	1.92998e-05	4.96473e-05	5.17621e-05	3.25309e-05	3.87557e-05	4.59487e-05	2.45194e-05	8.89129e-05	0.000146042	1.27489e-05	7.9385e-05	4.88116e-05	5.01589e-05	0.000178526	0.000146998	0.76683	3.31202e-05	2.01379	0.774249	7.63557e-05	1.9293	0.749538	0.000106124	1.82957	0.0760393	0.974544	0.794265	2.09574	1.92422
I896T	missense	45	10	20	14	64	3	14	11	16	43	27	2	8	13	21	41	80	0.000144454	3.23723e-05	8.10592e-05	4.96473e-05	0.000168227	6.50618e-05	0.000193778	3.6759e-05	6.94717e-05	0.000144895	0.00012027	3.82468e-05	0.000119078	5.25664e-05	7.88211e-05	0.00018288	0.000152652	0.76692	8.28264e-05	2.01465	0.734706	9.28489e-05	1.62104	0.73324	0.00011673	1.69607	0.473979	1.88002	0.493235	1.60184	1.77725
I896N	missense	50	25	26	26	20	4	3	15	22	25	32	0	0	36	28	28	30	0.000160156	7.65163e-05	0.000104219	8.93652e-05	5.43502e-05	8.13273e-05	5.16742e-05	4.90119e-05	9.39911e-05	8.56198e-05	0.000141746	1.27489e-05	1.32308e-05	0.000138925	0.000103901	0.000126274	5.84224e-05	0.593658	8.11127e-05	0.352583	0.716069	9.25923e-05	1.47575	0.560929	0.000106881	0.284716	-0.196962	0.353356	0.0161139	0.819016	0.704349
I896Y	missense	59	34	25	23	12	2	2	16	35	12	17	1	0	33	40	20	46	0.000188419	0.000103003	0.000100359	7.94357e-05	3.36454e-05	4.87964e-05	3.87557e-05	5.20752e-05	0.000147117	4.28099e-05	7.73163e-05	2.54978e-05	1.32308e-05	0.000127661	0.000146894	9.14399e-05	8.8576e-05	0.534543	7.91107e-05	-0.214489	0.613811	7.98295e-05	0.678589	0.577508	0.000113643	0.420508	-0.100052	0.573865	-0.284916	0.325111	0.294869
I896R	missense	37	10	8	2	67	6	1	29	25	33	47	5	2	31	29	26	111	0.000119332	3.23723e-05	3.47396e-05	9.92947e-06	0.000175991	0.000113858	2.58371e-05	9.18974e-05	0.000106251	0.000111964	0.000206177	7.64935e-05	3.96925e-05	0.000120152	0.000107483	0.000117566	0.000211075	0.82559	6.32581e-05	2.57745	0.709389	0.000129072	1.42367	0.688559	0.000139069	1.3301	-0.64412	-0.66411	-0.284916	0.325111	1.77708
I896M	missense	19	0	0	4	31	0	6	19	4	12	15	0	4	4	2	6	42	6.28062e-05	2.94293e-06	3.85996e-06	1.65491e-05	8.28194e-05	1.62655e-05	9.04299e-05	6.12649e-05	2.04328e-05	4.28099e-05	6.87256e-05	1.27489e-05	6.61542e-05	1.87737e-05	1.07483e-05	3.048e-05	8.10376e-05	0.922065	2.65428e-05	3.50292	0.653954	4.83083e-05	0.991528	0.808037	3.52599e-05	2.30871	0.745046	2.49681	0.715084	1.96583	2.26772
P897W	missense	189	52	36	58	78	7	16	48	48	87	53	5	6	50	64	85	177	0.000596659	0.000155975	0.000142819	0.00019528	0.00020446	0.000130124	0.000219616	0.000150099	0.000200242	0.00028979	0.000231949	7.64935e-05	9.26159e-05	0.000191492	0.000232881	0.000374468	0.000335458	0.660416	0.000174633	0.992981	0.673031	0.00021802	1.14025	0.688198	0.000283575	1.32715	0.227307	1.31874	0.0830607	0.928857	1.15346
P897N	missense	119	147	117	151	87	24	26	91	53	88	58	35	22	48	74	42	109	0.000376837	0.000435554	0.000455475	0.000503093	0.000227753	0.000406636	0.000348801	0.000281819	0.000220675	0.000293083	0.000253426	0.000458961	0.000304309	0.000183982	0.000268708	0.000187234	0.000207305	0.580624	0.000405469	0.227548	0.623478	0.000262251	0.753952	0.623303	0.000211808	0.795603	-0.0666282	0.649918	-0.178461	0.499774	0.592368
P897F	missense	234	179	104	85	63	26	5	94	55	99	48	36	10	42	64	53	112	0.000737973	0.000529728	0.000405296	0.000284645	0.000165639	0.000439167	7.75114e-05	0.000291008	0.000228848	0.000329307	0.000210472	0.00047171	0.000145539	0.000161454	0.000232881	0.000235131	0.000212959	0.515555	0.000346327	-0.396638	0.608349	0.000264909	0.636013	0.648261	0.000210606	1.00003	-0.753265	-0.912458	-0.510695	-0.045329	0.413136
P897A	missense	140	74	47	51	120	5	7	94	42	65	63	17	4	104	64	61	115	0.000442784	0.00022072	0.000185278	0.000172111	0.000313161	9.75927e-05	0.000103348	0.000291008	0.000175723	0.000217343	0.000274902	0.000229481	6.61542e-05	0.000394248	0.000232881	0.000269965	0.000218613	0.662048	0.000222817	1.00863	0.624127	0.000239744	0.759009	0.570122	0.000278927	0.360018	0.0248867	0.858151	-0.540189	-0.0937195	0.709219
P897E	missense	131	97	72	89	64	8	27	99	38	86	61	6	12	61	69	54	118	0.000414521	0.000288407	0.000281777	0.000297884	0.000168227	0.000146389	0.00036172	0.000306325	0.000159376	0.000286497	0.000266312	8.92425e-05	0.000172001	0.000232794	0.000250794	0.000239485	0.000224267	0.583454	0.000259074	0.254696	0.625869	0.000254627	0.772591	0.620132	0.000236835	0.769637	0.392864	1.69545	0.284959	1.26012	0.598974
P897V	missense	368	295	229	320	281	28	47	258	189	268	142	38	35	184	260	216	298	0.00115877	0.000871108	0.000887791	0.00106245	0.000729846	0.000471698	0.000620091	0.000793381	0.000776448	0.000885836	0.000614235	0.000497208	0.00047631	0.000694627	0.000935105	0.000944879	0.000563494	0.616231	0.0008878	0.569121	0.607571	0.000767475	0.629944	0.609719	0.000784526	0.684344	0.118791	1.07182	-0.0186482	0.761982	0.627803
P897S	missense	446	655	488	636	281	68	49	515	393	428	178	93	34	338	350	210	329	0.00140372	0.00193056	0.00188752	0.00210836	0.000729846	0.00112232	0.000645928	0.00158064	0.00161011	0.00141273	0.000768867	0.0011984	0.000463079	0.00127286	0.00125756	0.000918753	0.000621916	0.561501	0.00166407	0.0441141	0.563744	0.00134308	0.288294	0.554637	0.00101777	0.233183	-0.239931	0.255583	-0.412946	0.11505	0.18853
P897R	missense	486	463	321	421	258	63	52	464	315	341	245	49	38	292	370	249	411	0.00152933	0.00136552	0.00124291	0.00139675	0.000670319	0.00104099	0.000684684	0.00142441	0.00129136	0.00112623	0.00105666	0.000637446	0.000516003	0.00110014	0.00132921	0.00108857	0.000776453	0.573354	0.00116887	0.157812	0.592634	0.00122466	0.513506	0.58973	0.00107359	0.52062	-0.181956	0.3875	-0.0917915	0.641974	0.397313
P897M	missense	164	145	132	133	49	16	7	95	65	59	39	8	4	86	79	57	126	0.000518151	0.000429668	0.000513375	0.000443516	0.000129405	0.000276513	0.000103348	0.000294072	0.000269714	0.000197584	0.000171814	0.00011474	6.61542e-05	0.000326662	0.000286622	0.000252548	0.000239344	0.544965	0.000378991	-0.11452	0.566209	0.000233296	0.307506	0.591518	0.000276294	0.535262	-0.427411	-0.171009	-0.239159	0.400186	0.242749
P897C	missense	268	109	77	176	152	13	29	68	53	110	91	21	27	61	62	106	173	0.000844743	0.000323723	0.000301077	0.000585839	0.00039598	0.000227716	0.000387557	0.000211364	0.000220675	0.000365531	0.000395172	0.000280476	0.000370463	0.000232794	0.000225715	0.000465908	0.00032792	0.664021	0.000401655	1.02756	0.697971	0.000298185	1.33466	0.677459	0.000313084	1.23918	0.230941	1.32701	0.120849	0.990858	1.20047
P897Q	missense	129	83	71	52	35	16	4	83	71	58	25	1	6	43	73	46	68	0.00040824	0.000247206	0.000277917	0.000175421	9.31718e-05	0.000276513	6.45928e-05	0.000257313	0.000294233	0.000194291	0.000111679	2.54978e-05	9.26159e-05	0.000165209	0.000265126	0.000204651	0.000130037	0.536083	0.000198429	-0.199721	0.546744	0.000214379	0.155769	0.597878	0.000191256	0.58736	-0.631531	-0.635465	0.560182	1.71168	0.181136
P897L	missense	486	510	390	460	188	69	38	356	246	256	189	119	20	227	254	186	419	0.00152933	0.00150384	0.00150924	0.00152583	0.000489152	0.00113858	0.000503824	0.00109358	0.00100938	0.000846319	0.000816116	0.00152987	0.000277848	0.000856081	0.000913608	0.000814251	0.00079153	0.549735	0.00125702	-0.0687534	0.591954	0.000941349	0.508203	0.614149	0.000843867	0.72063	-0.354085	-0.00416394	-0.740848	-0.422945	0.386693
P897H	missense	120	20	22	63	100	6	32	24	30	72	78	3	37	24	35	54	169	0.000379977	6.18016e-05	8.87791e-05	0.000211829	0.000261399	0.000113858	0.000426313	7.65812e-05	0.000126684	0.000240394	0.000339333	5.09957e-05	0.000502772	9.38685e-05	0.00012898	0.000239485	0.000320381	0.769644	0.000155952	2.04078	0.768993	0.000195748	1.88833	0.75117	0.000195679	1.84293	0.573364	2.10616	0.993837	2.42319	1.92401
P897I	missense	233	180	127	180	145	12	17	126	80	90	67	4	6	49	88	72	69	0.000734832	0.000532671	0.000494075	0.000599078	0.000377863	0.000211451	0.000232534	0.000389032	0.000331012	0.000299669	0.000292084	6.37446e-05	9.26159e-05	0.000187737	0.000318867	0.000317863	0.000131922	0.602578	0.000500922	0.438148	0.594299	0.000327949	0.526483	0.602983	0.000239097	0.629175	0.0412772	0.895446	0.162242	1.05877	0.531269
P897G	missense	463	223	137	128	194	13	37	174	148	193	181	22	21	200	211	201	373	0.0014571	0.000659217	0.000532675	0.000426967	0.000504681	0.000227716	0.000490905	0.000536068	0.000608899	0.000638856	0.000781753	0.000293225	0.000291078	0.000754703	0.000759549	0.000879565	0.000704839	0.591488	0.000530885	0.331766	0.66237	0.000641394	1.05714	0.623807	0.000774664	0.799733	0.333604	1.56061	-0.00319128	0.787342	0.729546
P897T	missense	259	173	94	127	123	13	10	104	93	110	65	9	20	91	88	76	156	0.00081648	0.00051207	0.000366696	0.000423657	0.000320925	0.000227716	0.000142104	0.000321641	0.000384138	0.000365531	0.000283493	0.000127489	0.000277848	0.000345436	0.000318867	0.00033528	0.000295881	0.585231	0.000405837	0.271744	0.612724	0.000338701	0.670118	0.612239	0.000323866	0.704984	-0.204787	0.33555	0.338333	1.34769	0.548949
P897D	missense	155	127	76	104	95	15	19	71	58	72	37	14	4	42	66	43	120	0.000489888	0.000376695	0.000297217	0.000347531	0.000248458	0.000260247	0.000258371	0.000220554	0.000241108	0.000240394	0.000163223	0.000191234	6.61542e-05	0.000161454	0.000240046	0.000191588	0.000228036	0.592084	0.000317475	0.337489	0.600051	0.00021632	0.571321	0.648031	0.000205281	0.998144	-0.00314197	0.794375	-0.461007	0.0361947	0.635651
P897Y	missense	171	62	48	120	217	21	25	57	38	82	71	18	12	37	41	45	124	0.000540133	0.000185405	0.000189138	0.000400489	0.000564207	0.00035784	0.000335883	0.000177668	0.000159376	0.000273325	0.000309265	0.00024223	0.000172001	0.00014268	0.000150477	0.000200297	0.000235574	0.750795	0.00033481	1.85996	0.69415	0.000229909	1.30488	0.681325	0.000182257	1.27085	-0.0275013	0.738947	-0.148696	0.548609	1.47856
P897K	missense	150	42	19	71	44	14	18	29	11	65	46	18	19	30	24	46	88	0.000474187	0.000126546	7.71992e-05	0.000238307	0.000116465	0.000243982	0.000245453	9.18974e-05	4.90388e-05	0.000217343	0.000201881	0.00024223	0.000264617	0.000116397	8.95695e-05	0.000204651	0.000167729	0.654288	0.000139629	0.934196	0.736186	0.00014004	1.63257	0.683157	0.000144587	1.28585	0.00261035	0.807464	0.0383903	0.855566	1.28421
F898W	missense	93	247	179	212	209	52	17	303	252	208	118	51	56	208	232	93	191	0.000295189	0.000729848	0.000694793	0.000704992	0.000543502	0.000862069	0.000232534	0.000931227	0.0010339	0.000688252	0.000511146	0.000662944	0.000754158	0.000784741	0.000834787	0.000409302	0.000361842	0.599336	0.000668284	0.407048	0.561567	0.000791132	0.271317	0.536417	0.000597668	0.0839484	-0.569055	-0.493308	0.0559854	0.884434	0.254104
F898G	missense	188	245	142	129	231	46	37	191	136	197	169	44	63	188	169	147	430	0.000593518	0.000723962	0.000551974	0.000430277	0.00060044	0.000764476	0.000490905	0.000588143	0.00055986	0.000652028	0.000730209	0.000573702	0.000846774	0.000709646	0.000609072	0.000644434	0.00081226	0.598324	0.000576663	0.397343	0.650608	0.00063256	0.965448	0.640457	0.000693853	0.936113	-0.192366	0.363813	0.169081	1.06999	0.766301
F898A	missense	124	633	582	488	54	91	35	533	413	218	42	203	19	276	266	84	94	0.000392539	0.00186582	0.00225036	0.0016185	0.000142346	0.00149642	0.000465068	0.00163577	0.00169184	0.000721182	0.0001847	0.00260078	0.000264617	0.00104006	0.000956602	0.000370114	0.000179037	0.50159	0.00146926	-0.530603	0.467805	0.00105837	-0.459609	0.469374	0.000636454	-0.465187	-0.507537	-0.353329	-0.992486	-0.835813	-0.485133
F898V	missense	155	194	156	134	78	21	12	135	109	142	67	20	7	101	136	92	228	0.000489888	0.000573872	0.000606014	0.000446826	0.00020446	0.00035784	0.000167941	0.000416602	0.000449523	0.000470909	0.000292084	0.000267727	0.000105847	0.000382984	0.000490841	0.000404948	0.000431572	0.538483	0.000457793	-0.176698	0.597979	0.000407279	0.555169	0.629376	0.000427586	0.845347	-0.328531	0.053982	-0.403015	0.131343	0.407939
F898R	missense	199	25	26	59	126	3	40	58	45	121	106	7	34	39	67	86	247	0.000628062	7.65163e-05	0.000104219	0.000198589	0.000328689	6.50618e-05	0.000529661	0.000180732	0.000187982	0.000401755	0.000459602	0.000101991	0.000463079	0.00015019	0.000243629	0.000378823	0.00046738	0.775225	0.000177003	2.09431	0.73174	0.000307518	1.59792	0.734551	0.000310005	1.70681	0.910672	2.87367	0.657092	1.87068	1.79968
F898N	missense	61	99	66	64	193	14	32	101	92	63	38	3	44	78	86	52	86	0.000194699	0.000294293	0.000258617	0.000215138	0.000502092	0.000243982	0.000426313	0.000312451	0.000380051	0.000210756	0.000167519	5.09957e-05	0.000595388	0.000296624	0.000311702	0.000230777	0.00016396	0.682072	0.000317535	1.20072	0.55448	0.000267694	0.21607	0.565318	0.000250766	0.320666	0.242371	1.35302	1.06727	2.54366	0.579153
F898S	missense	146	294	192	202	120	55	21	214	124	140	99	72	27	128	162	100	214	0.000461625	0.000868165	0.000744972	0.000671894	0.000313161	0.000910865	0.000284208	0.000658598	0.000510821	0.000464323	0.000429535	0.000930671	0.000370463	0.000484362	0.000583993	0.000439782	0.000405188	0.54138	0.000649548	-0.148908	0.580551	0.000515819	0.419309	0.600061	0.000478331	0.605237	-0.505817	-0.349416	-0.400051	0.136207	0.291879
F898L	missense	170	156	125	147	128	16	14	186	158	132	85	9	15	166	134	113	224	0.000536993	0.000462041	0.000486355	0.000489854	0.000333866	0.000276513	0.000193778	0.000572827	0.000649765	0.000437978	0.0003694	0.000127489	0.000211693	0.000627042	0.000483675	0.000496388	0.000424034	0.598123	0.000443029	0.395421	0.574379	0.000507493	0.371198	0.588302	0.000507785	0.508922	-0.15441	0.450179	0.220234	1.15392	0.425181
F898Y	missense	52	67	15	25	69	10	13	44	45	46	43	3	7	36	33	25	89	0.000166436	0.000200119	6.17594e-05	8.60554e-05	0.000181167	0.00017892	0.00018086	0.000137846	0.000187982	0.000154774	0.000188995	5.09957e-05	0.000105847	0.000138925	0.000121814	0.000113211	0.000169614	0.617308	0.000132275	0.57945	0.647446	0.000167399	0.940797	0.644193	0.000135891	0.966711	0.00468336	0.812181	0.317144	1.31292	0.828986
F898K	missense	69	22	14	12	7	3	1	37	15	26	9	8	2	28	32	19	15	0.000219822	6.76875e-05	5.78994e-05	4.30277e-05	2.07048e-05	6.50618e-05	2.58371e-05	0.000116403	6.53851e-05	8.89129e-05	4.29535e-05	0.00011474	3.96925e-05	0.000108887	0.000118232	8.70856e-05	3.01535e-05	0.522119	4.73299e-05	-0.333676	0.546561	7.84137e-05	0.15434	0.527954	8.60896e-05	0.0146314	-0.401082	-0.1111	-0.461007	0.0361947	-0.0549015
F898D	missense	71	25	20	24	27	1	6	16	4	33	21	2	7	18	19	23	89	0.000226102	7.65163e-05	8.10592e-05	8.27456e-05	7.2467e-05	3.25309e-05	9.04299e-05	5.20752e-05	2.04328e-05	0.000111964	9.44977e-05	3.82468e-05	0.000105847	7.13401e-05	7.16556e-05	0.000104503	0.000169614	0.620819	7.8197e-05	0.613136	0.723039	6.97425e-05	1.53008	0.723195	0.000104278	1.6138	0.444016	1.81184	0.442083	1.51791	1.25234
F898C	missense	68	262	201	150	82	34	29	119	80	178	83	25	19	84	83	115	177	0.000216681	0.000773992	0.000779712	0.000499783	0.000214813	0.000569291	0.000387557	0.00036759	0.000331012	0.00058946	0.000360809	0.000331472	0.000264617	0.000319153	0.000300953	0.000505097	0.000335458	0.517129	0.000567075	-0.381537	0.643051	0.000412218	0.906531	0.646656	0.000365165	0.986885	-0.166999	0.421534	-0.0978295	0.632067	0.50396
F898Q	missense	48	76	37	28	20	21	0	78	36	21	9	36	15	35	36	14	57	0.000153875	0.000226606	0.000146679	9.59849e-05	5.43502e-05	0.00035784	1.29186e-05	0.000241997	0.000151203	7.24475e-05	4.29535e-05	0.00047171	0.000211693	0.000135171	0.000132563	6.53142e-05	0.000109307	0.489534	0.000130905	-0.646251	0.458886	0.00012715	-0.529136	0.584071	0.000110589	0.474267	-1.44247	-2.48069	-0.347968	0.221661	-0.233706
F898M	missense	59	38	31	28	41	7	5	38	32	35	23	4	10	29	24	18	47	0.000188419	0.000114774	0.000123519	9.59849e-05	0.0001087	0.000130124	7.75114e-05	0.000119467	0.000134857	0.000118551	0.000103088	6.37446e-05	0.000145539	0.000112642	8.95695e-05	8.27314e-05	9.04606e-05	0.612089	0.000110745	0.529385	0.607813	0.000118991	0.631837	0.600565	9.38509e-05	0.609368	-0.224991	0.289579	0.358537	1.38084	0.590197
F898P	missense	61	214	97	114	60	31	21	127	90	96	49	57	14	106	87	49	82	0.000194699	0.000632731	0.000378276	0.00038063	0.000157874	0.000520494	0.000284208	0.000392096	0.000371878	0.000319428	0.000214767	0.000739438	0.000198463	0.000401757	0.000315284	0.000217714	0.000156421	0.510269	0.000387378	-0.447346	0.568725	0.000324542	0.327121	0.529509	0.000272794	0.0273681	-0.262779	0.203595	-0.571223	-0.144638	-0.0309524
F898H	missense	45	127	132	96	8	8	3	90	56	50	4	11	1	43	54	34	26	0.000144454	0.000376695	0.000513375	0.000321053	2.3293e-05	0.000146389	5.16742e-05	0.000278755	0.000232934	0.000167947	2.14767e-05	0.000152987	2.64617e-05	0.000165209	0.000197053	0.0001524	5.08841e-05	0.498166	0.000308604	-0.56345	0.475804	0.000175278	-0.397249	0.539325	0.000141386	0.107762	-0.452235	-0.227493	-0.762037	-0.457711	-0.284312
F898I	missense	58	34	13	7	17	3	4	48	29	45	16	6	1	37	35	40	65	0.000185278	0.000103003	5.40394e-05	2.64786e-05	4.65859e-05	6.50618e-05	6.45928e-05	0.000150099	0.000122597	0.000151481	7.30209e-05	8.92425e-05	2.64617e-05	0.00014268	0.00012898	0.000178526	0.000124383	0.518087	5.75267e-05	-0.37235	0.574127	0.0001243	0.369234	0.623837	0.000143642	0.799981	-0.00314197	0.794375	-0.527954	-0.0736462	0.265622
F898T	missense	88	51	54	42	51	3	17	39	33	41	31	8	21	50	60	30	60	0.000279488	0.000153033	0.000212298	0.000142322	0.000134581	6.50618e-05	0.000232534	0.00012253	0.000138943	0.000138309	0.000137451	0.00011474	0.000291078	0.000191492	0.000218549	0.000134983	0.00011496	0.600607	0.000160559	0.419244	0.635268	0.000134308	0.845858	0.565688	0.000164996	0.323696	0.553161	2.06019	0.404294	1.45591	0.529599
F898E	missense	69	85	56	68	17	12	1	78	56	51	23	18	1	65	63	26	77	0.000219822	0.000253092	0.000220018	0.000228378	4.65859e-05	0.000211451	2.58371e-05	0.000241997	0.000232934	0.00017124	0.000103088	0.00024223	2.64617e-05	0.000247813	0.000229298	0.000117566	0.000146998	0.522878	0.000187018	-0.326392	0.545185	0.000187315	0.143609	0.555196	0.000185419	0.23776	-0.912965	-1.27584	-0.96161	-0.785153	0.0183254
A899L	missense	135	187	102	85	178	25	33	113	60	106	83	52	33	74	76	53	198	0.000427082	0.000553272	0.000397576	0.000284645	0.000463271	0.000422902	0.000439231	0.00034921	0.000249281	0.000352358	0.000360809	0.000675693	0.000449849	0.000281606	0.000275874	0.000235131	0.000375034	0.596823	0.000424691	0.382943	0.638139	0.000327915	0.868244	0.650644	0.000291911	1.01955	0.0164536	0.838963	-0.176683	0.502691	0.756912
A899C	missense	63	16	11	30	57	4	21	8	12	29	34	3	8	15	14	33	74	0.00020098	5.00299e-05	4.63195e-05	0.000102604	0.00015011	8.13273e-05	0.000284208	2.75692e-05	5.31254e-05	9.87921e-05	0.000150337	5.09957e-05	0.000119078	6.00758e-05	5.37417e-05	0.000148046	0.000141345	0.752672	8.7266e-05	1.87797	0.781891	8.2456e-05	1.98887	0.729819	0.000100802	1.66805	0.543401	2.03798	0.368296	1.39685	1.84496
A899G	missense	53	31	19	41	28	10	9	38	26	35	59	9	4	24	44	31	66	0.000169577	9.41739e-05	7.71992e-05	0.000139013	7.50551e-05	0.00017892	0.000129186	0.000119467	0.000110337	0.000118551	0.000257721	0.000127489	6.61542e-05	9.38685e-05	0.000161225	0.000139337	0.000126268	0.626445	9.63602e-05	0.667106	0.712237	0.000151519	1.44587	0.643079	0.000130175	0.957587	-0.141445	0.47968	-0.284916	0.325111	1.02352
A899N	missense	46	37	29	46	21	4	6	16	11	26	16	5	4	11	14	12	22	0.000147595	0.000111831	0.000115799	0.000155562	5.69383e-05	8.13273e-05	9.04299e-05	5.20752e-05	4.90388e-05	8.89129e-05	7.30209e-05	7.64935e-05	6.61542e-05	4.50569e-05	5.37417e-05	5.66057e-05	4.33457e-05	0.589523	0.000110033	0.312917	0.673808	6.5762e-05	1.1463	0.623573	4.96875e-05	0.797814	0.046076	0.906366	-0.0630674	0.689102	0.752345
A899H	missense	25	46	36	68	33	15	4	63	31	41	14	15	3	16	29	40	59	8.1648e-05	0.000138318	0.000142819	0.000228378	8.79956e-05	0.000260247	6.45928e-05	0.000196048	0.00013077	0.000138309	6.44302e-05	0.000203983	5.29234e-05	6.38306e-05	0.000107483	0.000178526	0.000113076	0.611317	0.000149377	0.52198	0.533576	0.000132389	0.0531134	0.684076	0.000115729	1.29338	-0.605202	-0.575556	-0.585946	-0.168795	0.622825
A899Y	missense	66	7	24	35	38	3	6	7	9	33	33	6	22	26	25	33	55	0.000210401	2.35435e-05	9.6499e-05	0.000119154	0.000100936	6.50618e-05	9.04299e-05	2.4506e-05	4.08657e-05	0.000111964	0.000146042	8.92425e-05	0.000304309	0.000101378	9.31522e-05	0.000148046	0.000105537	0.718652	8.50331e-05	1.55162	0.79342	8.08445e-05	2.07874	0.643793	0.000112028	0.963435	0.142986	1.12688	0.532744	1.66666	1.53127
A899S	missense	104	124	67	84	69	19	21	76	50	71	64	26	14	64	70	48	137	0.000329732	0.000367867	0.000262477	0.000281335	0.000181167	0.000325309	0.000284208	0.00023587	0.000208415	0.000237101	0.000279198	0.000344221	0.000198463	0.000244058	0.000254377	0.00021336	0.000260074	0.563093	0.000273212	0.0593801	0.645647	0.000240146	0.926774	0.625904	0.000242967	0.816912	-0.0586593	0.66805	-0.239159	0.400186	0.601022
A899T	missense	40	54	44	90	42	12	21	53	27	54	22	16	5	24	43	35	63	0.000128753	0.000161861	0.000173698	0.000301194	0.000111289	0.000211451	0.000284208	0.000165415	0.000114424	0.000181119	9.8793e-05	0.000216732	7.9385e-05	9.38685e-05	0.000157642	0.000156754	0.000120614	0.620952	0.00018701	0.614412	0.595261	0.000139938	0.533982	0.643754	0.00013222	0.963114	0.128427	1.09375	-0.436184	0.0769232	0.703836
A899M	missense	53	127	87	122	91	12	19	102	65	72	47	19	24	64	90	50	134	0.000169577	0.000376695	0.000339677	0.000407108	0.000238106	0.000211451	0.000258371	0.000315514	0.000269714	0.000240394	0.000206177	0.000254978	0.000330771	0.000244058	0.000326033	0.000222068	0.00025442	0.593021	0.000340396	0.346474	0.58171	0.00025795	0.428345	0.616296	0.000261645	0.738211	0.0870347	0.999563	0.113024	0.978018	0.504343
A899I	missense	99	85	67	62	53	17	15	70	49	52	28	20	17	41	51	23	55	0.000314031	0.000253092	0.000262477	0.000208519	0.000139758	0.000292778	0.000206697	0.000217491	0.000204328	0.000174533	0.000124565	0.000267727	0.000238155	0.000157699	0.000186304	0.000104503	0.000105537	0.567993	0.000215962	0.106386	0.571497	0.000180229	0.348726	0.571239	0.000138511	0.369165	-0.151205	0.457472	-0.0508329	0.709176	0.274759
A899R	missense	81	86	55	99	71	12	13	108	77	67	34	22	17	71	89	51	73	0.000257505	0.000256035	0.000216158	0.000330982	0.000186344	0.000211451	0.00018086	0.000333894	0.000318752	0.000223929	0.000150337	0.000293225	0.000238155	0.000270341	0.00032245	0.000226423	0.00013946	0.613094	0.00024738	0.539029	0.546428	0.000256728	0.153301	0.561283	0.000239669	0.287617	-0.0678673	0.647098	-0.0903415	0.644353	0.326649
A899D	missense	27	13	27	14	31	15	11	74	22	25	30	10	4	31	20	12	42	8.79287e-05	4.12011e-05	0.000108079	4.96473e-05	8.28194e-05	0.000260247	0.000155023	0.000229744	9.39911e-05	8.56198e-05	0.000133156	0.000140238	6.61542e-05	0.000120152	7.52383e-05	5.66057e-05	8.10376e-05	0.654469	7.04367e-05	0.935935	0.556307	0.000135628	0.230312	0.573963	8.32583e-05	0.391479	-0.224991	0.289579	-0.326309	0.257197	0.519242
A899V	missense	99	68	45	55	87	14	13	71	71	72	57	5	14	67	69	33	95	0.000314031	0.000203062	0.000177558	0.00018535	0.000227753	0.000243982	0.00018086	0.000220554	0.000294233	0.000240394	0.00024913	7.64935e-05	0.000198463	0.000255322	0.000250794	0.000148046	0.000180921	0.637892	0.000198431	0.776915	0.628969	0.000251078	0.796758	0.57621	0.000208771	0.409877	-0.130015	0.505687	0.414054	1.47192	0.661183
A899W	missense	36	24	19	15	31	13	4	23	13	32	25	10	2	18	18	23	49	0.000116191	7.35733e-05	7.71992e-05	5.29572e-05	8.28194e-05	0.000227716	6.45928e-05	7.35179e-05	5.7212e-05	0.000108671	0.000111679	0.000140238	3.96925e-05	7.13401e-05	6.80728e-05	0.000104503	9.42297e-05	0.626525	7.16373e-05	0.667871	0.684083	8.77701e-05	1.2264	0.663851	8.45363e-05	1.12773	-0.54721	-0.443601	-0.548158	-0.106794	1.00733
A899P	missense	29	22	10	19	73	3	9	32	20	21	10	6	1	31	51	23	52	9.42093e-05	6.76875e-05	4.24596e-05	6.61965e-05	0.00019152	6.50618e-05	0.000129186	0.000101087	8.5818e-05	7.24475e-05	4.72488e-05	8.92425e-05	2.64617e-05	0.000120152	0.000186304	0.000104503	9.98835e-05	0.759301	9.19658e-05	1.94155	0.5537	7.66504e-05	0.209992	0.590105	0.000127711	0.523692	0.297888	1.47934	-0.527954	-0.0736462	0.891746
A899F	missense	107	32	33	47	75	13	27	46	22	93	73	24	33	33	46	51	59	0.000339153	9.71168e-05	0.000131239	0.000158871	0.000196696	0.000227716	0.00036172	0.000143973	9.39911e-05	0.000309549	0.000317856	0.000318723	0.000449849	0.000127661	0.000168391	0.000226423	0.000113076	0.694866	0.000145981	1.32345	0.731487	0.000216342	1.59595	0.627808	0.000158888	0.832503	0.200978	1.25883	0.149653	1.03812	1.25063
A899K	missense	43	13	22	40	32	3	22	15	17	32	18	4	7	7	15	31	25	0.000138174	4.12011e-05	8.87791e-05	0.000135703	8.54075e-05	6.50618e-05	0.000297127	4.90119e-05	7.35583e-05	0.000108671	8.16116e-05	6.37446e-05	0.000105847	3.00379e-05	5.73245e-05	0.000139337	4.89995e-05	0.688923	8.77726e-05	1.26644	0.678105	7.82133e-05	1.1798	0.687975	6.89247e-05	1.32532	0.659616	2.30242	0.220234	1.15392	1.25719
A899E	missense	14	4	5	14	122	8	11	21	1	24	14	18	17	5	6	10	26	4.71046e-05	1.47147e-05	2.31598e-05	4.96473e-05	0.000318337	0.000146389	0.000155023	6.73914e-05	8.17314e-06	8.23268e-05	6.44302e-05	0.00024223	0.000238155	2.25284e-05	2.50794e-05	4.78971e-05	5.08841e-05	0.913695	0.000101465	3.42262	0.661698	5.55804e-05	1.0519	0.717121	3.65973e-05	1.56405	0.0248867	0.858151	-0.00736722	0.78049	2.01286
A899Q	missense	22	19	3	13	24	6	3	29	8	9	6	4	0	14	31	3	24	7.22271e-05	5.88587e-05	1.54398e-05	4.63375e-05	6.47026e-05	0.000113858	5.16742e-05	9.18974e-05	3.67791e-05	3.29307e-05	3.00674e-05	6.37446e-05	1.32308e-05	5.63211e-05	0.000114649	1.74171e-05	4.71149e-05	0.657663	4.63347e-05	0.966568	0.501524	4.79187e-05	-0.196753	0.558732	5.88755e-05	0.266721	-0.34309	0.020855	-0.682856	-0.327797	0.345512
M900R	missense	148	367	175	211	104	46	27	219	134	191	95	77	45	167	142	104	224	0.000467906	0.001083	0.000679353	0.000701682	0.000271751	0.000764476	0.00036172	0.000673914	0.000551687	0.000632269	0.000412353	0.000994416	0.000608619	0.000630796	0.000512337	0.0004572	0.000424034	0.514821	0.000683947	-0.403683	0.586232	0.000567556	0.463595	0.583294	0.000506092	0.467904	-0.324992	0.0620358	-0.213223	0.442739	0.175939
M900S	missense	145	154	91	116	129	11	13	83	97	128	71	11	19	128	108	75	192	0.000458485	0.000456155	0.000355116	0.000387249	0.000336454	0.000195185	0.00018086	0.000257313	0.000400484	0.000424806	0.000309265	0.000152987	0.000264617	0.000484362	0.000390523	0.000330925	0.000363727	0.598373	0.000383744	0.397818	0.641181	0.000347967	0.891959	0.591431	0.000392384	0.534552	-0.0331052	0.726196	0.237963	1.18301	0.608109
M900I	missense	91	101	47	82	184	18	37	61	31	69	66	12	49	57	31	34	124	0.000288908	0.000300179	0.000185278	0.000274715	0.0004788	0.000309044	0.000490905	0.000189921	0.00013077	0.000230515	0.000287788	0.000165736	0.000661542	0.000217775	0.000114649	0.0001524	0.000235574	0.688086	0.000309743	1.25841	0.683604	0.000209749	1.22266	0.640816	0.0001801	0.939048	0.200978	1.25883	0.601141	1.77888	1.14004
M900L	missense	105	60	94	69	51	14	20	59	51	85	76	27	13	81	93	71	161	0.000332873	0.000179519	0.000366696	0.000231688	0.000134581	0.000243982	0.00027129	0.000183795	0.000212502	0.000283204	0.000330742	0.00035697	0.000185232	0.000307889	0.000336781	0.000313508	0.000305304	0.588038	0.000228121	0.298669	0.688295	0.000252561	1.25923	0.621931	0.000315871	0.784365	0.046076	0.906366	-0.284916	0.325111	0.780756
M900F	missense	110	160	100	81	96	33	18	144	85	103	76	70	15	88	101	95	146	0.000348574	0.000473812	0.000389856	0.000271405	0.000251046	0.000553025	0.000245453	0.000444171	0.000351445	0.000342479	0.000330742	0.000905174	0.000211693	0.000334172	0.000365443	0.000418011	0.000277035	0.554051	0.00034653	-0.0273542	0.595278	0.000367209	0.534117	0.614349	0.000348665	0.722263	-0.352777	-0.00118744	-0.631024	-0.242756	0.409675
M900A	missense	42	2	9	8	49	1	0	3	0	16	33	0	0	5	12	15	71	0.000135033	8.8288e-06	3.85996e-05	2.97884e-05	0.000129405	3.25309e-05	1.29186e-05	1.2253e-05	4.08657e-06	5.59822e-05	0.000146042	1.27489e-05	1.32308e-05	2.25284e-05	4.65761e-05	6.96685e-05	0.000135691	0.838505	5.16555e-05	2.70134	0.884465	5.45909e-05	2.78849	0.790131	6.8616e-05	2.16205	-0.401082	-0.1111	0.0161139	0.819016	2.55063
M900V	missense	106	21	26	38	54	13	12	53	26	59	53	3	5	53	88	49	126	0.000336013	6.47445e-05	0.000104219	0.000129083	0.000142346	0.000227716	0.000167941	0.000165415	0.000110337	0.000197584	0.000231949	5.09957e-05	7.9385e-05	0.000202756	0.000318867	0.000217714	0.000239344	0.698136	0.000110098	1.35482	0.675839	0.000176321	1.16213	0.6261	0.00024467	0.818513	-0.132237	0.500632	0.192205	1.10793	1.11182
M900Y	missense	101	33	20	29	24	14	3	49	45	30	25	11	5	37	46	48	74	0.000320312	0.00010006	8.10592e-05	9.92947e-05	6.47026e-05	0.000243982	5.16742e-05	0.000153162	0.000187982	0.000102085	0.000111679	0.000152987	7.9385e-05	0.00014268	0.000168391	0.00021336	0.000141345	0.593186	8.62791e-05	0.348058	0.577617	0.000138727	0.396436	0.632691	0.000166444	0.872499	-0.674083	-0.732289	-0.284916	0.325111	0.538998
M900Q	missense	12	0	0	0	4	2	0	1	1	10	4	0	0	3	4	7	12	4.0824e-05	2.94293e-06	3.85996e-06	3.30982e-06	1.29405e-05	4.87964e-05	1.29186e-05	6.12649e-06	8.17314e-06	3.62238e-05	2.14767e-05	1.27489e-05	1.32308e-05	1.5019e-05	1.79139e-05	3.48343e-05	2.44997e-05	0.784645	5.76331e-06	2.18468	0.753648	1.8e-05	1.7687	0.686456	2.30667e-05	1.31287	-0.577173	-0.511779	0.0161139	0.819016	1.75542
M900P	missense	39	33	21	38	60	2	8	40	37	56	64	4	1	49	84	41	105	0.000125612	0.00010006	8.49191e-05	0.000129083	0.000157874	4.87964e-05	0.000116267	0.000125593	0.00015529	0.000187705	0.000279198	6.37446e-05	2.64617e-05	0.000187737	0.000304536	0.00018288	0.000199767	0.682637	0.000117984	1.20614	0.707448	0.000186946	1.40855	0.612775	0.00021873	0.709375	0.377069	1.65951	-0.381826	0.166109	1.10802
M900G	missense	70	19	15	23	79	4	19	37	47	38	34	0	10	50	56	32	108	0.000222962	5.88587e-05	6.17594e-05	7.94357e-05	0.000207048	8.13273e-05	0.000258371	0.000116403	0.000196155	0.00012843	0.000150337	1.27489e-05	0.000145539	0.000191492	0.000204218	0.000143691	0.000205421	0.766932	0.000101776	2.01476	0.632203	0.000147831	0.821969	0.621855	0.000186206	0.783746	0.502008	1.9438	1.05751	2.52765	1.20682
M900T	missense	64	3	8	48	108	8	34	8	11	46	45	4	33	14	22	37	88	0.00020412	1.17717e-05	3.47396e-05	0.000162181	0.000282104	0.000146389	0.00045215	2.75692e-05	4.90388e-05	0.000154774	0.000197586	6.37446e-05	0.000449849	5.63211e-05	8.24039e-05	0.000165463	0.000167729	0.864009	0.000122699	2.946	0.804438	0.000107242	2.16464	0.735529	0.000117979	1.71482	0.489774	1.91596	0.848623	2.18493	2.27515
M900H	missense	37	15	6	6	42	2	4	40	28	49	59	1	6	33	34	31	96	0.000119332	4.70869e-05	2.70197e-05	2.31688e-05	0.000111289	4.87964e-05	6.45928e-05	0.000125593	0.000118511	0.000164654	0.000257721	2.54978e-05	9.26159e-05	0.000127661	0.000125397	0.000139337	0.000182806	0.738127	5.2141e-05	1.73844	0.707997	0.00016662	1.41283	0.663981	0.0001438	1.12878	0.121797	1.07866	0.560182	1.71168	1.42668
M900K	missense	25	5	14	16	8	2	1	5	2	17	8	0	0	8	12	7	14	8.1648e-05	1.76576e-05	5.78994e-05	5.6267e-05	2.3293e-05	4.87964e-05	2.58371e-05	1.83795e-05	1.22597e-05	5.92753e-05	3.86581e-05	1.27489e-05	1.32308e-05	3.37927e-05	4.65761e-05	3.48343e-05	2.82689e-05	0.637308	3.87792e-05	0.77131	0.729855	3.21431e-05	1.58322	0.600332	3.5868e-05	0.607459	-0.276143	0.173186	0.0161139	0.819016	0.987329
M900W	missense	45	80	76	47	33	24	6	55	45	68	19	24	14	52	56	43	50	0.000144454	0.000238378	0.000297217	0.000158871	8.79956e-05	0.000406636	9.04299e-05	0.000171542	0.000187982	0.000227222	8.5907e-05	0.000318723	0.000198463	0.000199001	0.000204218	0.000191588	9.61143e-05	0.530827	0.000195615	-0.250134	0.584551	0.000168163	0.450493	0.566873	0.000172731	0.333403	-0.652894	-0.684075	-0.205735	0.455025	0.17792
M900D	missense	22	3	9	34	40	2	10	4	4	27	23	3	8	3	10	22	68	7.22271e-05	1.17717e-05	3.85996e-05	0.000115844	0.000106112	4.87964e-05	0.000142104	1.53162e-05	2.04328e-05	9.2206e-05	0.000103088	5.09957e-05	0.000119078	1.5019e-05	3.94106e-05	0.000100148	0.000130037	0.790364	6.80819e-05	2.23954	0.806291	5.77609e-05	2.17908	0.80322	7.11538e-05	2.26925	0.464219	1.85781	0.368296	1.39685	2.22929
M900N	missense	36	10	4	13	46	5	12	40	25	43	38	5	16	22	34	21	46	0.000116191	3.23723e-05	1.92998e-05	4.63375e-05	0.000121641	9.75927e-05	0.000167941	0.000125593	0.000106251	0.000144895	0.000167519	7.64935e-05	0.000224924	8.6359e-05	0.000125397	9.57942e-05	8.8576e-05	0.792791	5.49126e-05	2.26282	0.662763	0.000136064	1.0602	0.617757	9.90316e-05	0.750183	0.23574	1.33793	0.468412	1.56111	1.35773
M900C	missense	85	13	16	31	37	14	9	40	28	58	43	8	1	61	57	48	96	0.000270067	4.12011e-05	6.56193e-05	0.000105914	9.8348e-05	0.000243982	0.000129186	0.000125593	0.000118511	0.000194291	0.000188995	0.00011474	2.64617e-05	0.000232794	0.000207801	0.00021336	0.000182806	0.71008	7.77707e-05	1.4694	0.677995	0.000156848	1.17894	0.603428	0.00020919	0.632814	-0.276143	0.173186	-0.637099	-0.252722	1.09372
M900E	missense	2	0	0	2	2	0	0	3	1	1	0	0	0	0	1	0	5	9.42093e-06	2.94293e-06	3.85996e-06	9.92947e-06	7.76432e-06	1.62655e-05	1.29186e-05	1.2253e-05	8.17314e-06	6.58614e-06	4.29535e-06	1.27489e-05	1.32308e-05	3.75474e-06	7.16556e-06	4.35428e-06	1.13076e-05	0.729778	6.12417e-06	1.65835	0.523348	7.8269e-06	-0.0266214	0.71833	6.64554e-06	1.57394	-0.100052	0.573865	0.0161139	0.819016	1.06856
Q901M	missense	67	99	64	104	84	12	15	106	86	99	75	3	15	70	110	44	80	0.000213541	0.000294293	0.000250897	0.000347531	0.000219989	0.000211451	0.000206697	0.000327767	0.000355532	0.000329307	0.000326446	5.09957e-05	0.000211693	0.000266587	0.000397688	0.000195943	0.000152652	0.610814	0.000278178	0.517158	0.622182	0.000334763	0.743848	0.55792	0.000253217	0.26007	-0.00987536	0.779054	0.618174	1.80683	0.507025
Q901S	missense	128	261	204	202	133	20	19	175	138	118	83	35	29	124	112	54	158	0.0004051	0.000771049	0.000791292	0.000671894	0.000346806	0.000341574	0.000258371	0.000539131	0.000568033	0.000391875	0.000360809	0.000458961	0.000396925	0.000469343	0.000404854	0.000239485	0.000299651	0.557579	0.00064526	0.00648995	0.577206	0.000464962	0.39323	0.56535	0.000353333	0.320928	-0.121241	0.525651	-0.0630674	0.689102	0.240216
Q901C	missense	72	73	74	64	81	5	26	60	53	75	70	10	2	44	50	48	151	0.000229243	0.000217777	0.000289497	0.000215138	0.000212225	9.75927e-05	0.000348801	0.000186858	0.000220675	0.000250273	0.00030497	0.000140238	3.96925e-05	0.000168963	0.000182722	0.00021336	0.000286458	0.612827	0.000233659	0.536472	0.674847	0.000240694	1.1544	0.681242	0.000212876	1.27017	0.553161	2.06019	-0.548158	-0.106794	0.987015
Q901T	missense	54	23	21	19	51	5	1	46	24	43	34	9	5	25	47	24	46	0.000172717	7.06304e-05	8.49191e-05	6.61965e-05	0.000134581	9.75927e-05	2.58371e-05	0.000143973	0.000102164	0.000144895	0.000150337	0.000127489	7.9385e-05	9.76232e-05	0.000171973	0.000108857	8.8576e-05	0.685734	8.90819e-05	1.23585	0.639275	0.000135342	0.877098	0.600842	0.000116757	0.611638	-0.577173	-0.511779	-0.205735	0.455025	0.908196
Q901D	missense	42	44	19	52	49	3	4	19	9	50	53	10	1	20	28	31	92	0.000135033	0.000132432	7.71992e-05	0.000175421	0.000129405	6.50618e-05	6.45928e-05	6.12649e-05	4.08657e-05	0.000167947	0.000231949	0.000140238	2.64617e-05	7.88495e-05	0.000103901	0.000139337	0.000175267	0.646659	0.000128614	0.861011	0.784138	0.000125507	2.00639	0.706604	0.000124339	1.4779	-0.00314197	0.794375	-0.724249	-0.39571	1.44843
Q901G	missense	102	91	81	90	96	16	21	130	80	82	61	23	15	92	96	63	177	0.000323452	0.00027075	0.000316517	0.000301194	0.000251046	0.000276513	0.000284208	0.000401285	0.000331012	0.000273325	0.000266312	0.000305974	0.000211693	0.000349191	0.000347529	0.000278674	0.000335458	0.616835	0.000284877	0.574915	0.579537	0.000317983	0.411405	0.614505	0.000327713	0.723548	0.0119218	0.828651	-0.159977	0.5301	0.569956
Q901L	missense	196	139	113	128	227	35	28	143	89	115	145	69	15	106	115	87	257	0.000618641	0.000412011	0.000440036	0.000426967	0.000590088	0.000585556	0.000374638	0.000441108	0.000367791	0.000381996	0.000627121	0.000892425	0.000211693	0.000401757	0.000415602	0.000383177	0.000486225	0.659854	0.000467275	0.987586	0.664345	0.000454504	1.07254	0.641376	0.00042169	0.943637	-0.193956	0.360194	-0.624864	-0.232648	1.00125
Q901F	missense	142	172	144	156	106	35	43	164	101	94	70	23	28	64	131	68	144	0.000449064	0.000509128	0.000559694	0.000519642	0.000276927	0.000585556	0.000568417	0.000505436	0.00041683	0.000312842	0.00030497	0.000305974	0.000383694	0.000244058	0.000472927	0.000300445	0.000273266	0.575637	0.000466348	0.179712	0.567747	0.000385019	0.3195	0.616782	0.000322674	0.742193	-0.0129018	0.772167	0.0983006	0.953862	0.413802
Q901W	missense	51	3	10	25	69	1	19	19	10	31	51	3	27	13	35	21	95	0.000163296	1.17717e-05	4.24596e-05	8.60554e-05	0.000181167	3.25309e-05	0.000258371	6.12649e-05	4.49523e-05	0.000105378	0.000223358	5.09957e-05	0.000370463	5.25664e-05	0.00012898	9.57942e-05	0.000180921	0.839565	8.03635e-05	2.71151	0.782116	0.000108738	1.99062	0.720982	0.000114565	1.59567	0.899948	2.84927	0.861212	2.20558	2.09927
Q901V	missense	171	95	95	115	120	17	7	95	42	102	100	14	9	73	96	77	194	0.000540133	0.000282522	0.000370556	0.000383939	0.000313161	0.000292778	0.000103348	0.000294072	0.000175723	0.000339186	0.00043383	0.000191234	0.000132308	0.000277851	0.000347529	0.000339634	0.000367496	0.634749	0.000337545	0.746759	0.683611	0.000310703	1.22272	0.649488	0.000333128	1.01008	-0.452235	-0.227493	-0.159977	0.5301	0.993186
Q901A	missense	38	40	23	23	33	4	5	37	18	37	27	6	3	28	35	26	56	0.000122472	0.00012066	9.26391e-05	7.94357e-05	8.79956e-05	8.13273e-05	7.75114e-05	0.000116403	7.76448e-05	0.000125137	0.00012027	8.92425e-05	5.29234e-05	0.000108887	0.00012898	0.000117566	0.000107422	0.588492	9.51827e-05	0.30303	0.641808	0.000109864	0.896844	0.62073	0.000115714	0.774532	-0.0208707	0.754035	-0.226924	0.420259	0.658135
Q901K	missense	52	22	11	95	108	7	29	16	4	48	83	12	23	12	14	32	118	0.000166436	6.76875e-05	4.63195e-05	0.000317743	0.000282104	0.000130124	0.000387557	5.20752e-05	2.04328e-05	0.00016136	0.000360809	0.000165736	0.00031754	4.88116e-05	5.37417e-05	0.000143691	0.000224267	0.785164	0.000178463	2.18966	0.849308	0.000148669	2.51443	0.788735	0.000117628	2.15062	0.473979	1.88002	0.282382	1.25589	2.2849
Q901R	missense	91	99	58	87	111	7	23	78	64	75	61	2	23	81	80	39	151	0.000288908	0.000294293	0.000227738	0.000291264	0.000289868	0.000130124	0.000310045	0.000241997	0.000265627	0.000250273	0.000266312	3.82468e-05	0.00031754	0.000307889	0.000290205	0.000174171	0.000286458	0.630694	0.000275791	0.707861	0.632029	0.000256052	0.820609	0.60371	0.000264681	0.635123	0.377069	1.65951	0.919204	2.30073	0.721197
Q901I	missense	109	33	18	39	64	11	15	51	48	61	43	7	15	34	44	47	125	0.000345434	0.00010006	7.33393e-05	0.000132393	0.000168227	0.000195185	0.000206697	0.000159289	0.000200242	0.00020417	0.000188995	0.000101991	0.000211693	0.000131416	0.000161225	0.000209006	0.000237459	0.6945	0.000118505	1.31994	0.640452	0.000188174	0.886276	0.686884	0.000184776	1.31638	0.0248867	0.858151	0.317144	1.31292	1.1742
Q901Y	missense	84	100	33	91	106	8	23	60	34	72	77	12	33	49	47	50	123	0.000266926	0.000297236	0.000131239	0.000304504	0.000276927	0.000146389	0.000310045	0.000186858	0.00014303	0.000240394	0.000335037	0.000165736	0.000449849	0.000187737	0.000171973	0.000222068	0.00023369	0.638905	0.000252476	0.786624	0.699822	0.00022633	1.34909	0.653811	0.000203867	1.04549	0.325917	1.54312	0.433649	1.50407	1.0604
Q901P	missense	35	20	12	21	54	3	24	26	16	35	30	3	33	16	19	18	72	0.000113051	6.18016e-05	5.01795e-05	7.28161e-05	0.000142346	6.50618e-05	0.000322964	8.27077e-05	6.94717e-05	0.000118551	0.000133156	5.09957e-05	0.000449849	6.38306e-05	7.16556e-05	8.27314e-05	0.000137575	0.725976	8.17857e-05	1.62188	0.68703	0.000100971	1.24937	0.706617	8.89482e-05	1.47801	0.695828	2.38481	0.945533	2.34393	1.44975
Q901E	missense	38	25	22	16	21	5	3	5	10	13	5	5	0	9	6	8	35	0.000122472	7.65163e-05	8.87791e-05	5.6267e-05	5.69383e-05	9.75927e-05	5.16742e-05	1.83795e-05	4.49523e-05	4.6103e-05	2.57721e-05	7.64935e-05	1.32308e-05	3.75474e-05	2.50794e-05	3.91885e-05	6.78454e-05	0.584046	6.96252e-05	0.260378	0.646567	3.38017e-05	0.933946	0.702363	4.24152e-05	1.44316	-0.276143	0.173186	-0.762037	-0.457711	0.879162
Q901N	missense	59	45	47	70	145	6	41	27	22	57	62	10	37	14	39	46	88	0.000188419	0.000135375	0.000185278	0.000234997	0.000377863	0.000113858	0.00054258	8.57709e-05	9.39911e-05	0.000190998	0.000270607	0.000140238	0.000502772	5.63211e-05	0.000143311	0.000204651	0.000167729	0.729067	0.000233378	1.65153	0.751978	0.000160342	1.75568	0.711441	0.000143003	1.51752	0.678099	2.34447	0.554505	1.70236	1.64158
Q901H	missense	50	45	19	56	36	1	11	14	17	28	30	1	14	16	18	37	36	0.000160156	0.000135375	7.71992e-05	0.00018866	9.57599e-05	3.25309e-05	0.000155023	4.59487e-05	7.35583e-05	9.5499e-05	0.000133156	2.54978e-05	0.000198463	6.38306e-05	6.80728e-05	0.000165463	6.973e-05	0.623143	0.000124248	0.635425	0.726807	8.70404e-05	1.55946	0.664189	9.1774e-05	1.13049	0.678099	2.34447	0.891175	2.25475	1.10846
M902G	missense	126	20	15	31	55	7	13	48	33	92	74	2	4	40	43	60	215	0.000398819	6.18016e-05	6.17594e-05	0.000105914	0.000144934	0.000130124	0.00018086	0.000150099	0.000138943	0.000306256	0.000322151	3.82468e-05	6.61542e-05	0.000153944	0.000157642	0.000265611	0.000407073	0.723005	9.36023e-05	1.59338	0.718121	0.000229362	1.49174	0.735152	0.000246068	1.71173	0.142986	1.12688	0.237963	1.18301	1.59895
M902A	missense	41	115	92	115	30	14	10	94	54	48	35	15	4	56	76	48	47	0.000131893	0.00034138	0.000358976	0.000383939	8.02313e-05	0.000243982	0.000142104	0.000291008	0.000224761	0.00016136	0.000154633	0.000203983	6.61542e-05	0.00021402	0.000275874	0.00021336	9.04606e-05	0.543585	0.000291132	-0.127758	0.553987	0.000207941	0.212228	0.556778	0.000198429	0.250715	-0.234751	0.267371	-0.489036	-0.00979256	0.111728
M902V	missense	97	72	30	54	114	23	15	111	63	90	59	15	23	70	93	60	102	0.00030775	0.000214834	0.000119659	0.00018204	0.000297632	0.000390371	0.000206697	0.000343084	0.00026154	0.000299669	0.000257721	0.000203983	0.00031754	0.000266587	0.000336781	0.000265611	0.000194113	0.672714	0.000203541	1.11095	0.601554	0.000290504	0.583038	0.591067	0.000265773	0.531571	-0.276143	0.173186	0.192205	1.10793	0.741853
M902S	missense	111	39	23	70	56	3	19	25	12	101	46	1	16	48	33	63	110	0.000351715	0.000117717	9.26391e-05	0.000234997	0.000147522	6.50618e-05	0.000258371	7.96444e-05	5.31254e-05	0.000335893	0.000201881	2.54978e-05	0.000224924	0.000183982	0.000121814	0.000278674	0.00020919	0.673866	0.000148219	1.122	0.746073	0.000167636	1.70965	0.661616	0.000198415	1.10941	0.598918	2.16431	0.945533	2.34393	1.31369
M902D	missense	37	8	14	33	55	9	16	42	24	53	35	8	16	36	47	38	67	0.000119332	2.64864e-05	5.78994e-05	0.000112534	0.000144934	0.000162655	0.000219616	0.00013172	0.000102164	0.000177826	0.000154633	0.00011474	0.000224924	0.000138925	0.000171973	0.000169817	0.000128152	0.77491	8.54634e-05	2.09129	0.656871	0.000141586	1.01427	0.617922	0.000152217	0.751534	0.130397	1.09823	0.29232	1.27219	1.2857
M902W	missense	41	93	51	58	36	7	5	86	73	60	12	4	5	93	88	43	29	0.000131893	0.000276636	0.000200718	0.00019528	9.57599e-05	0.000130124	7.75114e-05	0.000266502	0.000302406	0.000200877	5.58395e-05	6.37446e-05	7.9385e-05	0.000352946	0.000318867	0.000191588	5.65378e-05	0.535842	0.000192098	-0.202029	0.513945	0.000206406	-0.0999201	0.486879	0.000229985	-0.321804	-0.224991	0.289579	0.0952951	0.94893	-0.207917
M902Q	missense	29	432	422	125	19	51	1	190	139	82	23	126	9	69	119	39	66	9.42093e-05	0.00127429	0.00163276	0.000417038	5.17621e-05	0.000845804	2.58371e-05	0.00058508	0.00057212	0.000273325	0.000103088	0.00161911	0.000132308	0.000262832	0.000429933	0.000174171	0.000126268	0.444182	0.000843963	-1.0813	0.482789	0.000383403	-0.342798	0.541249	0.000248301	0.123525	-1.51503	-2.64577	-1.08769	-0.992015	-0.433524
M902Y	missense	92	39	26	64	44	5	15	61	29	64	31	13	6	54	67	55	94	0.000292049	0.000117717	0.000104219	0.000215138	0.000116465	9.75927e-05	0.000206697	0.000189921	0.000122597	0.00021405	0.000137451	0.000178485	9.26159e-05	0.000206511	0.000243629	0.00024384	0.000179037	0.649199	0.000138385	0.885378	0.612584	0.000166005	0.669022	0.613229	0.000218254	0.713091	0.325917	1.54312	-0.284916	0.325111	0.755831
M902F	missense	64	23	28	48	53	3	19	39	42	48	32	1	11	51	52	46	119	0.00020412	7.06304e-05	0.000111939	0.000162181	0.000139758	6.50618e-05	0.000258371	0.00012253	0.000175723	0.00016136	0.000141746	2.54978e-05	0.00015877	0.000195246	0.000189887	0.000204651	0.000226151	0.691465	0.000121127	1.29083	0.633998	0.00015034	0.835959	0.641466	0.000203984	0.944371	0.598918	2.16431	0.794265	2.09574	1.02372
M902R	missense	63	21	20	25	59	5	13	56	21	36	61	2	7	33	34	30	113	0.00020098	6.47445e-05	8.10592e-05	8.60554e-05	0.000155286	9.75927e-05	0.00018086	0.000174605	8.99045e-05	0.000121844	0.000266312	3.82468e-05	0.000105847	0.000127661	0.000125397	0.000134983	0.000214844	0.714314	9.67864e-05	1.51001	0.683809	0.000163166	1.22426	0.681216	0.000150721	1.26995	0.267925	1.41116	0.442083	1.51791	1.33474
M902L	missense	100	30	47	115	189	17	64	67	72	145	113	6	123	52	54	81	280	0.000317171	9.12309e-05	0.000185278	0.000383939	0.00049174	0.000292778	0.000839706	0.000208301	0.00029832	0.000480788	0.00048967	8.92425e-05	0.00164062	0.000199001	0.000197053	0.000357051	0.000529571	0.776905	0.000288047	2.11043	0.711876	0.00036927	1.44306	0.737237	0.000320669	1.72881	0.457589	1.84272	1.26444	2.86716	1.76077
M902I	missense	73	41	27	56	95	4	28	47	34	35	36	4	6	37	29	46	93	0.000232383	0.000123603	0.000108079	0.00018866	0.000248458	8.13273e-05	0.000374638	0.000147036	0.00014303	0.000118551	0.000158928	6.37446e-05	9.26159e-05	0.00014268	0.000107483	0.000204651	0.000177152	0.710068	0.0001672	1.46927	0.627466	0.000141886	0.78504	0.664674	0.000157992	1.13447	0.663376	2.31097	0.162242	1.05877	1.12959
M902K	missense	36	56	38	65	28	9	4	51	49	34	10	1	0	66	52	47	33	0.000116191	0.000167747	0.000150538	0.000218448	7.50551e-05	0.000162655	6.45928e-05	0.000159289	0.000204328	0.000115257	4.72488e-05	2.54978e-05	1.32308e-05	0.000251568	0.000189887	0.000209006	6.40762e-05	0.582059	0.000152947	0.241318	0.52398	0.000131531	-0.0216908	0.529946	0.000178634	0.0309457	-0.401082	-0.1111	-0.284916	0.325111	0.0835244
M902T	missense	45	13	24	33	57	4	10	16	15	36	52	1	7	32	24	38	87	0.000144454	4.12011e-05	9.6499e-05	0.000112534	0.00015011	8.13273e-05	0.000142104	5.20752e-05	6.53851e-05	0.000121844	0.000227653	2.54978e-05	0.000105847	0.000123906	8.95695e-05	0.000169817	0.000165844	0.732021	0.000100086	1.67987	0.781115	0.000116739	1.98282	0.671906	0.000137284	1.1937	0.242371	1.35302	0.618174	1.80683	1.6188
M902N	missense	50	5	9	11	3	0	4	10	8	14	18	3	0	13	9	11	36	0.000160156	1.76576e-05	3.85996e-05	3.97179e-05	1.03524e-05	1.62655e-05	6.45928e-05	3.36957e-05	3.67791e-05	4.93961e-05	8.16116e-05	5.09957e-05	1.32308e-05	5.25664e-05	3.58278e-05	5.22514e-05	6.973e-05	0.60055	2.65819e-05	0.418702	0.722009	5.03706e-05	1.52205	0.665353	5.25939e-05	1.14003	0.598918	2.16431	-0.585946	-0.168795	1.02693
M902P	missense	33	12	17	7	28	0	2	8	6	17	25	5	6	8	24	33	46	0.000106771	3.82581e-05	6.94793e-05	2.64786e-05	7.50551e-05	1.62655e-05	3.87557e-05	2.75692e-05	2.8606e-05	5.92753e-05	0.000111679	7.64935e-05	9.26159e-05	3.37927e-05	8.95695e-05	0.000148046	8.8576e-05	0.665253	5.23178e-05	1.03938	0.780747	5.67824e-05	1.97996	0.702374	8.99959e-05	1.44325	0.377069	1.65951	0.0830607	0.928857	1.48753
M902H	missense	41	10	4	56	170	16	36	9	5	84	109	23	125	12	13	21	94	0.000131893	3.23723e-05	1.92998e-05	0.00018866	0.000442566	0.000276513	0.000477987	3.06325e-05	2.45194e-05	0.000279911	0.000472488	0.000305974	0.00166709	4.88116e-05	5.01589e-05	9.57942e-05	0.000179037	0.88125	0.000170725	3.11139	0.869715	0.000201888	2.67351	0.770903	9.34503e-05	2.00456	0.237701	1.34239	0.736273	2.0006	2.59648
M902C	missense	71	19	22	30	36	3	6	24	17	34	43	2	5	13	19	34	80	0.000226102	5.88587e-05	8.87791e-05	0.000102604	9.57599e-05	6.50618e-05	9.04299e-05	7.65812e-05	7.35583e-05	0.000115257	0.000188995	3.82468e-05	7.9385e-05	5.25664e-05	7.16556e-05	0.0001524	0.000152652	0.669989	8.65005e-05	1.08481	0.729244	0.000113598	1.57846	0.735944	0.000107318	1.71821	0.142986	1.12688	0.317144	1.31292	1.46049
M902E	missense	18	0	0	1	0	1	0	7	1	2	2	0	0	1	1	1	14	5.96659e-05	2.94293e-06	3.85996e-06	6.61965e-06	2.58811e-06	3.25309e-05	1.29186e-05	2.4506e-05	8.17314e-06	9.87921e-06	1.2886e-05	1.27489e-05	1.32308e-05	7.50948e-06	7.16556e-06	8.70856e-06	2.82689e-05	0.638235	4.00266e-06	0.780201	0.550255	1.38611e-05	0.183132	0.779449	1.29131e-05	2.07455	-0.401082	-0.1111	0.0161139	0.819016	1.01263
A903M	missense	38	82	44	75	22	8	6	64	32	18	13	22	1	57	42	8	28	0.000122472	0.000244263	0.000173698	0.000251547	5.95264e-05	0.000146389	9.04299e-05	0.000199111	0.000134857	6.25683e-05	6.01349e-05	0.000293225	2.64617e-05	0.000217775	0.000154059	3.91885e-05	5.46533e-05	0.543323	0.000182259	-0.130267	0.491092	0.000114168	-0.278077	0.462807	0.000116419	-0.518974	-0.209196	0.325517	-1.04458	-0.92129	-0.309106
A903L	missense	163	100	70	103	61	16	14	118	60	126	55	11	6	92	109	78	146	0.000515011	0.000297236	0.000274057	0.000344222	0.000160463	0.000276513	0.000193778	0.000364526	0.000249281	0.00041822	0.000240539	0.000152987	9.26159e-05	0.000349191	0.000394106	0.000343988	0.000277035	0.585483	0.000268994	0.274162	0.605058	0.000318142	0.610355	0.600575	0.00034108	0.609451	-0.15441	0.450179	-0.217969	0.434952	0.497989
A903T	missense	68	88	27	50	24	3	3	34	22	35	25	4	1	19	25	27	32	0.000216681	0.000261921	0.000108079	0.000168801	6.47026e-05	6.50618e-05	5.16742e-05	0.000107214	9.39911e-05	0.000118551	0.000111679	6.37446e-05	2.64617e-05	7.50948e-05	9.31522e-05	0.00012192	6.21916e-05	0.515031	0.000150876	-0.401665	0.635997	0.000107859	0.851543	0.621473	8.80896e-05	0.780618	-0.100052	0.573865	-0.381826	0.166109	0.410165
A903R	missense	131	710	529	391	68	118	25	359	219	138	47	173	35	171	161	69	63	0.000414521	0.00209243	0.00204578	0.00129745	0.000178579	0.00193559	0.000335883	0.00110277	0.000899045	0.000457737	0.000206177	0.00221831	0.00047631	0.000645815	0.00058041	0.0003048	0.000120614	0.480504	0.00140356	-0.732873	0.478179	0.000666432	-0.37874	0.484896	0.00041291	-0.33805	-0.760626	-0.929208	-0.668133	-0.30364	-0.483221
A903V	missense	110	184	152	129	126	26	21	131	89	109	72	16	14	68	82	62	127	0.000348574	0.000544443	0.000590574	0.000430277	0.000328689	0.000439167	0.000284208	0.000404349	0.000367791	0.000362238	0.00031356	0.000216732	0.000198463	0.000259077	0.000297371	0.00027432	0.000241228	0.571702	0.000473496	0.141971	0.601007	0.000361984	0.57878	0.616068	0.000267999	0.736349	-0.188993	0.371488	-0.0382438	0.729831	0.4857
A903H	missense	41	39	24	113	554	16	62	26	23	52	84	19	127	31	40	38	84	0.000131893	0.000117717	9.6499e-05	0.00037732	0.0014364	0.000276513	0.000813869	8.27077e-05	9.80777e-05	0.000174533	0.000365105	0.000254978	0.00169355	0.000120152	0.000146894	0.000169817	0.000160191	0.886156	0.000506984	3.15845	0.785261	0.000180106	2.01514	0.654947	0.000149263	1.05479	0.46884	1.86832	0.822294	2.14173	2.07613
A903F	missense	92	67	43	34	40	24	9	60	38	51	31	21	11	44	62	34	41	0.000292049	0.000200119	0.000169838	0.000115844	0.000106112	0.000406636	0.000129186	0.000186858	0.000159376	0.00017124	0.000137451	0.000280476	0.00015877	0.000168963	0.000225715	0.0001524	7.9153e-05	0.55404	0.000147978	-0.0274579	0.598975	0.000163731	0.562933	0.556586	0.000156558	0.249142	-0.497992	-0.33161	-0.247128	0.387111	0.261539
A903N	missense	34	59	15	13	23	0	5	13	14	17	33	2	3	11	9	10	59	0.000109911	0.000176576	6.17594e-05	4.63375e-05	6.21145e-05	1.62655e-05	7.75114e-05	4.28855e-05	6.12985e-05	5.92753e-05	0.000146042	3.82468e-05	5.29234e-05	4.50569e-05	3.58278e-05	4.78971e-05	0.000113076	0.495668	8.66969e-05	-0.587412	0.74917	7.73753e-05	1.73379	0.736701	6.04644e-05	1.72442	0.678099	2.34447	0.141053	1.02401	0.956932
A903G	missense	85	177	110	108	31	13	15	151	75	70	19	16	6	85	100	51	115	0.000270067	0.000523842	0.000428456	0.000360771	8.28194e-05	0.000227716	0.000206697	0.000465614	0.000310579	0.000233808	8.5907e-05	0.000216732	9.26159e-05	0.000322908	0.000361861	0.000226423	0.000218613	0.50046	0.000348972	-0.541444	0.486315	0.000273977	-0.315316	0.575398	0.000282451	0.403232	-0.04206	0.70582	-0.369237	0.186764	-0.151176
A903S	missense	114	60	58	84	92	4	19	86	51	100	42	4	12	49	61	53	120	0.000361136	0.000179519	0.000227738	0.000281335	0.000240694	8.13273e-05	0.000258371	0.000266502	0.000212502	0.0003326	0.0001847	6.37446e-05	0.000172001	0.000187737	0.000222132	0.000235131	0.000228036	0.656896	0.000232321	0.959209	0.609278	0.000249076	0.643256	0.644171	0.000218259	0.96653	0.502008	1.9438	0.431087	1.49987	0.856332
A903E	missense	28	123	109	63	12	20	6	60	45	29	7	27	0	33	36	10	18	9.1069e-05	0.000364924	0.000424596	0.000211829	3.36454e-05	0.000341574	9.04299e-05	0.000186858	0.000187982	9.87921e-05	3.43628e-05	0.00035697	1.32308e-05	0.000127661	0.000132563	4.78971e-05	3.58073e-05	0.479274	0.000258748	-0.744672	0.490482	0.000126999	-0.282829	0.494076	8.59821e-05	-0.262855	-0.577173	-0.511779	-1.43104	-1.55536	-0.430119
A903I	missense	91	180	174	116	8	22	13	171	56	64	14	41	6	61	80	39	62	0.000288908	0.000532671	0.000675493	0.000387249	2.3293e-05	0.000374105	0.00018086	0.000526878	0.000232934	0.00021405	6.44302e-05	0.000535455	9.26159e-05	0.000232794	0.000290205	0.000174171	0.000118729	0.484735	0.000404677	-0.692284	0.455704	0.000259573	-0.553942	0.554797	0.000203975	0.234495	-0.315652	0.0832882	-0.762037	-0.457711	-0.337244
A903K	missense	33	6	9	21	24	1	5	2	1	10	19	1	2	8	10	8	27	0.000106771	2.06005e-05	3.85996e-05	7.28161e-05	6.47026e-05	3.25309e-05	7.75114e-05	9.18974e-06	8.17314e-06	3.62238e-05	8.5907e-05	2.54978e-05	3.96925e-05	3.37927e-05	3.94106e-05	3.91885e-05	5.27687e-05	0.730813	4.91797e-05	1.66828	0.856375	3.48734e-05	2.56951	0.667917	4.12901e-05	1.16103	0.377069	1.65951	0.192205	1.10793	1.79961
A903W	missense	85	79	60	105	31	14	15	69	26	38	20	16	4	53	59	30	30	0.000270067	0.000235435	0.000235458	0.000350841	8.28194e-05	0.000243982	0.000206697	0.000214427	0.000110337	0.00012843	9.02023e-05	0.000216732	6.61542e-05	0.000202756	0.000214967	0.000134983	5.84224e-05	0.577675	0.000226138	0.199265	0.543434	0.000135849	0.129961	0.520074	0.000152782	-0.0499123	-0.0720233	0.637642	-0.515365	-0.0529909	0.0931045
A903P	missense	35	8	17	26	38	3	5	18	15	26	12	8	9	17	11	19	23	0.000113051	2.64864e-05	6.94793e-05	8.93652e-05	0.000100936	6.50618e-05	7.75114e-05	5.82017e-05	6.53851e-05	8.89129e-05	5.58395e-05	0.00011474	0.000132308	6.75853e-05	4.29933e-05	8.70856e-05	4.52303e-05	0.73121	7.15668e-05	1.67209	0.632659	6.70848e-05	0.82552	0.613178	6.07236e-05	0.712671	0.0760393	0.974544	0.0618714	0.894092	1.07009
A903Y	missense	99	79	47	42	33	16	4	70	26	53	42	16	6	23	31	22	80	0.000314031	0.000235435	0.000185278	0.000142322	8.79956e-05	0.000276513	6.45928e-05	0.000217491	0.000110337	0.000177826	0.0001847	0.000216732	9.26159e-05	9.01138e-05	0.000114649	0.000100148	0.000152652	0.531826	0.000162758	-0.240555	0.619408	0.000172588	0.722223	0.672293	0.000114391	1.19687	-0.631531	-0.635465	-0.369237	0.186764	0.559512
A903C	missense	81	7	18	27	22	2	0	11	14	22	30	0	2	9	19	26	58	0.000257505	2.35435e-05	7.33393e-05	9.2675e-05	5.95264e-05	4.87964e-05	1.29186e-05	3.6759e-05	6.12985e-05	7.57406e-05	0.000133156	1.27489e-05	3.96925e-05	3.75474e-05	7.16556e-05	0.000117566	0.000111191	0.688876	6.2271e-05	1.26599	0.748647	7.67385e-05	1.72972	0.723696	8.44899e-05	1.61789	-0.577173	-0.511779	0.493235	1.60184	1.53787
A903D	missense	32	16	39	18	6	2	0	16	4	4	0	0	0	10	17	8	10	0.00010363	5.00299e-05	0.000154398	6.28866e-05	1.81167e-05	4.87964e-05	1.29186e-05	5.20752e-05	2.04328e-05	1.64654e-05	4.29535e-06	1.27489e-05	1.32308e-05	4.13021e-05	6.449e-05	3.91885e-05	2.07305e-05	0.542996	7.13579e-05	-0.133399	0.427577	2.33172e-05	-0.773207	0.559362	4.14278e-05	0.271879	-0.577173	-0.511779	0.0161139	0.819016	-0.211576
A903Q	missense	14	1	0	0	11	2	7	1	0	15	6	0	0	19	9	14	40	4.71046e-05	5.88587e-06	3.85996e-06	3.30982e-06	3.10573e-05	4.87964e-05	0.000103348	6.12649e-06	4.08657e-06	5.26891e-05	3.00674e-05	1.27489e-05	1.32308e-05	7.50948e-05	3.58278e-05	6.53142e-05	7.72684e-05	0.837421	1.10282e-05	2.69094	0.786915	2.32424e-05	2.02803	0.642755	6.33763e-05	0.954929	0.325917	1.54312	0.0161139	0.819016	1.8913
Y904I	missense	74	108	79	81	80	9	20	69	52	63	67	10	9	53	62	41	125	0.000235523	0.00032078	0.000308797	0.000271405	0.000209637	0.000162655	0.00027129	0.000214427	0.000216588	0.000210756	0.000292084	0.000140238	0.000132308	0.000202756	0.000225715	0.00018288	0.000237459	0.583264	0.000277655	0.252879	0.655403	0.000233464	1.00283	0.634023	0.000212202	0.883415	0.222167	1.30704	-0.0252788	0.751103	0.71304
Y904F	missense	65	75	45	46	74	6	11	62	37	46	52	6	3	48	54	25	72	0.00020726	0.000223663	0.000177558	0.000155562	0.000194108	0.000113858	0.000155023	0.000192985	0.00015529	0.000154774	0.000227653	8.92425e-05	5.29234e-05	0.000183982	0.000197053	0.000113211	0.000137575	0.606578	0.000187723	0.476526	0.642704	0.000182675	0.903829	0.580869	0.000157955	0.448043	0.134031	1.1065	-0.226924	0.420259	0.609466
Y904A	missense	75	94	49	114	135	19	23	70	73	122	89	8	5	106	148	72	163	0.000238663	0.000279579	0.000192998	0.00038063	0.000351982	0.000325309	0.000310045	0.000217491	0.000302406	0.000405048	0.000386581	0.00011474	7.9385e-05	0.000401757	0.000533834	0.000317863	0.000309074	0.66699	0.000301297	1.05604	0.68313	0.000327881	1.21897	0.585479	0.000390632	0.485799	-0.0208707	0.754035	-0.159977	0.5301	0.92027
Y904L	missense	67	55	48	53	43	11	2	43	30	30	56	10	6	36	57	47	95	0.000213541	0.000164804	0.000189138	0.00017873	0.000113877	0.000195185	3.87557e-05	0.000134783	0.000126684	0.000102085	0.000244835	0.000140238	9.26159e-05	0.000138925	0.000207801	0.000209006	0.000180921	0.59345	0.000161637	0.350587	0.68778	0.000152097	1.25522	0.646583	0.000184163	0.986284	-0.702112	-0.796066	-0.180181	0.496952	0.864031
Y904C	missense	66	116	42	69	135	14	26	126	79	66	86	18	35	68	41	29	130	0.000210401	0.000344323	0.000165978	0.000231688	0.000351982	0.000243982	0.000348801	0.000389032	0.000326926	0.000220636	0.000373695	0.00024223	0.00047631	0.000259077	0.000150477	0.000130628	0.000246882	0.635134	0.000273493	0.75045	0.610471	0.000327572	0.652551	0.616037	0.000196766	0.736095	0.155221	1.15471	0.293663	1.2744	0.713032
Y904K	missense	28	44	37	23	15	8	11	71	34	23	9	0	0	28	24	23	47	9.1069e-05	0.000132432	0.000146679	7.94357e-05	4.14097e-05	0.000146389	0.000155023	0.000220554	0.00014303	7.90337e-05	4.29535e-05	1.27489e-05	1.32308e-05	0.000108887	8.95695e-05	0.000104503	9.04606e-05	0.518641	9.9989e-05	-0.367031	0.471367	0.000121393	-0.43184	0.612181	9.83551e-05	0.704505	0.0248867	0.858151	0.0161139	0.819016	-0.0314551
Y904N	missense	52	62	73	65	208	15	26	50	22	58	113	20	23	43	49	33	91	0.000166436	0.000185405	0.000285637	0.000218448	0.000540914	0.000260247	0.000348801	0.000156226	9.39911e-05	0.000194291	0.00048967	0.000267727	0.00031754	0.000165209	0.000179139	0.000148046	0.000173383	0.726525	0.000307601	1.62715	0.772273	0.000233544	1.91389	0.623766	0.000166444	0.799401	0.127192	1.09094	0.0741058	0.914165	1.44681
Y904Q	missense	9	18	69	87	9	6	6	14	25	19	10	18	5	18	23	15	28	3.14031e-05	5.59157e-05	0.000270197	0.000291264	2.58811e-05	0.000113858	9.04299e-05	4.59487e-05	0.000106251	6.58614e-05	4.72488e-05	0.00024223	7.9385e-05	7.13401e-05	8.59867e-05	6.96685e-05	5.46533e-05	0.611585	0.000160815	0.52455	0.607808	6.63274e-05	0.631796	0.59554	7.04121e-05	0.568208	-0.100052	0.573865	-0.484488	-0.00233119	0.574851
Y904D	missense	50	3	11	22	20	2	2	15	11	11	14	1	4	22	19	14	30	0.000160156	1.17717e-05	4.63195e-05	7.61259e-05	5.43502e-05	4.87964e-05	3.87557e-05	4.90119e-05	4.90388e-05	3.95168e-05	6.44302e-05	2.54978e-05	6.61542e-05	8.6359e-05	7.16556e-05	6.53142e-05	5.84224e-05	0.729433	4.71418e-05	1.65505	0.647731	5.04995e-05	0.943016	0.585004	7.04378e-05	0.481911	-0.100052	0.573865	0.414054	1.47192	1.02666
Y904H	missense	34	29	24	39	125	4	33	6	7	9	41	2	45	17	11	13	87	0.000109911	8.8288e-05	9.6499e-05	0.000132393	0.000326101	8.13273e-05	0.000439231	2.14427e-05	3.26926e-05	3.29307e-05	0.000180405	3.82468e-05	0.000608619	6.75853e-05	4.29933e-05	6.09599e-05	0.000165844	0.770608	0.00016082	2.05002	0.84798	6.68677e-05	2.50407	0.740871	8.43457e-05	1.75857	0.732457	2.46816	1.20175	2.76431	2.10422
Y904R	missense	114	74	53	76	234	25	66	67	64	106	126	24	107	55	51	85	167	0.000361136	0.00022072	0.000208438	0.000254856	0.000608205	0.000422902	0.000865544	0.000208301	0.000265627	0.000352358	0.000545509	0.000318723	0.00142893	0.000210265	0.000186304	0.000374468	0.000316612	0.741938	0.000323055	1.775	0.725084	0.000342949	1.54603	0.683291	0.000271913	1.28695	0.311049	1.50929	0.651598	1.86167	1.53599
Y904S	missense	100	14	12	28	102	7	19	26	13	65	83	1	7	20	42	57	69	0.000317171	4.4144e-05	5.01795e-05	9.59849e-05	0.000266575	0.000130124	0.000258371	8.27077e-05	5.7212e-05	0.000217343	0.000360809	2.54978e-05	0.000105847	7.88495e-05	0.000154059	0.000252548	0.000131922	0.820099	0.000114221	2.52477	0.798109	0.000179518	2.1153	0.677177	0.000154345	1.23688	0.297888	1.47934	0.618174	1.80683	1.95898
Y904G	missense	122	65	51	61	78	6	13	70	53	70	44	10	14	66	81	62	154	0.000386258	0.000194234	0.000200718	0.000205209	0.00020446	0.000113858	0.00018086	0.000217491	0.000220675	0.000233808	0.000193291	0.000140238	0.000198463	0.000251568	0.000293788	0.00027432	0.000292112	0.630464	0.000201155	0.705655	0.616409	0.000216316	0.698845	0.636487	0.000277947	0.90359	0.200978	1.25883	0.150812	1.04002	0.769364
Y904V	missense	119	27	33	32	117	7	7	44	46	89	85	5	5	38	56	70	185	0.000376837	8.24021e-05	0.000131239	0.000109224	0.000305396	0.000130124	0.000103348	0.000137846	0.000192069	0.000296376	0.0003694	7.64935e-05	7.9385e-05	0.000146435	0.000204218	0.000309154	0.000350535	0.753722	0.000157065	1.88804	0.725303	0.000248923	1.54774	0.713737	0.000252585	1.53632	-0.100052	0.573865	0.0161139	0.819016	1.65737
Y904T	missense	25	13	7	28	46	4	6	25	13	39	10	0	1	21	17	25	48	8.1648e-05	4.12011e-05	3.08797e-05	9.59849e-05	0.000121641	8.13273e-05	9.04299e-05	7.96444e-05	5.7212e-05	0.000131723	4.72488e-05	1.27489e-05	2.64617e-05	8.26043e-05	6.449e-05	0.000113211	9.23452e-05	0.757213	7.24266e-05	1.92153	0.616025	7.8957e-05	0.695852	0.652628	8.81627e-05	1.0358	0.046076	0.906366	0.317144	1.31292	1.21773
Y904W	missense	39	8	9	11	32	1	2	13	6	22	31	0	0	7	14	21	53	0.000125612	2.64864e-05	3.85996e-05	3.97179e-05	8.54075e-05	3.25309e-05	3.87557e-05	4.28855e-05	2.8606e-05	7.57406e-05	0.000137451	1.27489e-05	1.32308e-05	3.00379e-05	5.37417e-05	9.57942e-05	0.000101768	0.741897	4.75528e-05	1.77461	0.770263	7.11708e-05	1.89822	0.739293	7.03355e-05	1.74565	0.0760393	0.974544	0.0161139	0.819016	1.80616
Y904P	missense	48	9	10	19	8	15	5	24	12	24	11	20	2	29	22	22	40	0.000153875	2.94293e-05	4.24596e-05	6.61965e-05	2.3293e-05	0.000260247	7.75114e-05	7.65812e-05	5.31254e-05	8.23268e-05	5.15442e-05	0.000267727	3.96925e-05	0.000112642	8.24039e-05	0.000100148	7.72684e-05	0.629127	4.03446e-05	0.692828	0.603228	6.58944e-05	0.596088	0.59534	9.31157e-05	0.566572	-0.526021	-0.395386	-0.828984	-0.567552	0.618496
Y904M	missense	39	9	6	32	39	4	9	14	12	33	52	4	4	18	20	29	106	0.000125612	2.94293e-05	2.70197e-05	0.000109224	0.000103524	8.13273e-05	0.000129186	4.59487e-05	5.31254e-05	0.000111964	0.000227653	6.37446e-05	6.61542e-05	7.13401e-05	7.52383e-05	0.000130628	0.000201652	0.766387	6.72994e-05	2.00954	0.797089	0.000109673	2.10735	0.741508	0.000119715	1.76379	0.200978	1.25883	0.0161139	0.819016	1.96022
Y904E	missense	18	2	2	3	4	0	2	2	2	12	14	0	1	3	2	10	38	5.96659e-05	8.8288e-06	1.15799e-05	1.32393e-05	1.29405e-05	1.62655e-05	3.87557e-05	9.18974e-06	1.22597e-05	4.28099e-05	6.44302e-05	1.27489e-05	2.64617e-05	1.5019e-05	1.07483e-05	4.78971e-05	7.34992e-05	0.662548	1.16471e-05	1.01343	0.815644	3.21724e-05	2.252	0.805572	3.67909e-05	2.28852	0.377069	1.65951	0.317144	1.31292	1.85132
R905L	missense	320	257	138	171	144	31	14	223	116	143	117	22	33	144	175	112	230	0.00100804	0.000759277	0.000536535	0.000569289	0.000375275	0.000520494	0.000193778	0.000686167	0.000478129	0.000474202	0.000506851	0.000293225	0.000449849	0.000544437	0.000630569	0.000492034	0.000435341	0.562552	0.000560094	0.0541956	0.593427	0.000536337	0.519689	0.597304	0.000525595	0.582654	-0.429111	-0.174877	0.185865	1.09753	0.385513
R905H	missense	55	13	4	52	178	11	28	17	12	101	129	10	67	15	20	39	110	0.000175857	4.12011e-05	1.92998e-05	0.000175421	0.000463271	0.000195185	0.000374638	5.51384e-05	5.31254e-05	0.000335893	0.000558395	0.000140238	0.000899697	6.00758e-05	7.52383e-05	0.000174171	0.00020919	0.879281	0.000174798	3.0925	0.848497	0.000250638	2.5081	0.756652	0.000129669	1.88783	0.283165	1.44584	0.80723	2.11702	2.49614
R905G	missense	220	323	368	285	195	43	56	275	188	184	136	56	27	139	157	119	295	0.000694008	0.00095351	0.00142433	0.000946609	0.000507269	0.00071568	0.000736358	0.000845456	0.000772362	0.000609218	0.000588463	0.000726689	0.000370463	0.000525664	0.000566079	0.000522514	0.00055784	0.565743	0.000957928	0.0848044	0.583528	0.000703875	0.442515	0.628048	0.000543024	0.834471	0.0123702	0.829671	-0.292603	0.312499	0.45393
R905F	missense	208	220	148	160	136	34	27	147	88	169	125	20	26	96	93	90	136	0.000656325	0.000650388	0.000575134	0.000532881	0.00035457	0.000569291	0.00036172	0.000453361	0.000363705	0.000559822	0.000541214	0.000267727	0.000357233	0.00036421	0.000336781	0.00039624	0.00025819	0.57	0.000528244	0.125641	0.654957	0.000479525	0.999344	0.601151	0.000338855	0.614166	-0.196962	0.353356	0.125258	0.998092	0.579717
R905Y	missense	199	69	54	83	98	15	12	65	59	70	67	5	24	32	40	41	113	0.000628062	0.000206005	0.000212298	0.000278025	0.000256222	0.000260247	0.000167941	0.000202174	0.000245194	0.000233808	0.000292084	7.64935e-05	0.000330771	0.000123906	0.000146894	0.00018288	0.000214844	0.653395	0.000238138	0.925624	0.65818	0.000243315	1.02447	0.682739	0.000167131	1.28243	-0.190229	0.368677	0.635903	1.83592	1.07751
R905A	missense	126	125	73	81	71	16	14	119	64	85	63	15	1	88	69	53	124	0.000398819	0.00037081	0.000285637	0.000271405	0.000186344	0.000276513	0.000193778	0.00036759	0.000265627	0.000283204	0.000274902	0.000203983	2.64617e-05	0.000334172	0.000250794	0.000235131	0.000235574	0.561318	0.000278549	0.0423591	0.597669	0.000297831	0.552751	0.588121	0.000263918	0.507441	-0.15441	0.450179	-0.886976	-0.6627	0.367517
R905V	missense	261	289	208	211	184	56	43	218	155	213	118	43	26	204	196	114	281	0.000822761	0.000853451	0.000806732	0.000701682	0.0004788	0.000927131	0.000568417	0.000670851	0.000637505	0.000704717	0.000511146	0.000560953	0.000357233	0.000769722	0.000705807	0.000500742	0.000531456	0.570919	0.000710166	0.134457	0.604603	0.000631055	0.606806	0.579149	0.000626932	0.433949	-0.212474	0.318059	-0.195975	0.471038	0.391737
R905E	missense	93	63	65	82	124	14	11	64	39	66	59	8	6	26	70	62	160	0.000295189	0.000188348	0.000254757	0.000274715	0.000323513	0.000243982	0.000155023	0.000199111	0.000163463	0.000220636	0.000257721	0.00011474	9.26159e-05	0.000101378	0.000254377	0.00027432	0.00030342	0.676071	0.000260333	1.14315	0.659635	0.000210233	1.03581	0.708834	0.000233374	1.49617	-0.196962	0.353356	-0.0930306	0.639941	1.22504
R905W	missense	91	45	60	120	111	24	11	74	31	66	66	7	0	58	83	42	87	0.000288908	0.000135375	0.000235458	0.000400489	0.000289868	0.000406636	0.000155023	0.000229744	0.00013077	0.000220636	0.000287788	0.000101991	1.32308e-05	0.00022153	0.000300953	0.000187234	0.000165844	0.699034	0.000265297	1.36343	0.662977	0.000217234	1.06187	0.584915	0.00021889	0.48118	-0.418811	-0.15144	-0.886976	-0.6627	0.968827
R905M	missense	115	230	118	109	61	19	21	154	106	94	54	17	11	93	121	48	68	0.000364276	0.000679818	0.000459335	0.00036408	0.000160463	0.000325309	0.000284208	0.000474803	0.000437263	0.000312842	0.000236244	0.000229481	0.00015877	0.000352946	0.000437099	0.00021336	0.000130037	0.50078	0.000415924	-0.538376	0.55313	0.000365288	0.205552	0.526576	0.00028336	0.00334013	-0.0586593	0.66805	-0.159977	0.5301	-0.109828
R905Q	missense	67	76	55	98	49	17	11	43	50	41	15	3	2	44	45	40	50	0.000213541	0.000226606	0.000216158	0.000327672	0.000129405	0.000292778	0.000155023	0.000134783	0.000208415	0.000138309	6.87256e-05	5.09957e-05	3.96925e-05	0.000168963	0.000164808	0.000178526	9.61143e-05	0.599983	0.00022496	0.413264	0.564053	0.000137558	0.290703	0.582917	0.000152103	0.464817	-0.276143	0.173186	-0.108825	0.614027	0.389595
R905S	missense	295	256	203	207	159	37	25	200	173	190	129	36	30	145	219	120	250	0.000929531	0.000756334	0.000787432	0.000688443	0.000414097	0.000618087	0.000335883	0.000615713	0.000711063	0.000628976	0.000558395	0.00047171	0.000410156	0.000548192	0.000788211	0.000526868	0.000473033	0.571827	0.000661576	0.143163	0.61237	0.000628537	0.667354	0.598954	0.000584076	0.596167	-0.264862	0.198855	-0.0607262	0.692943	0.468895
R905I	missense	163	106	107	132	201	20	35	112	45	130	103	16	25	53	82	67	99	0.000515011	0.000314894	0.000416876	0.000440206	0.000522797	0.000341574	0.000465068	0.000346147	0.000187982	0.000431392	0.000446716	0.000216732	0.000344002	0.000202756	0.000297371	0.000296091	0.000188459	0.672723	0.000423693	1.11104	0.673249	0.000353059	1.14195	0.619393	0.000246169	0.76358	0.134031	1.1065	0.200638	1.12177	1.00552
R905T	missense	165	282	224	182	41	26	15	241	99	108	42	36	6	138	138	60	104	0.000521291	0.00083285	0.000868491	0.000605698	0.0001087	0.000439167	0.000206697	0.000741306	0.000408657	0.000358945	0.0001847	0.00047171	9.26159e-05	0.000521909	0.000498006	0.000265611	0.000197882	0.498991	0.000603935	-0.555535	0.498087	0.000423402	-0.223545	0.523505	0.000370852	-0.0218157	-0.327296	0.0567934	-0.70699	-0.367393	-0.266965
R905D	missense	117	21	25	31	88	4	5	53	25	48	44	3	3	38	45	44	88	0.000370556	6.47445e-05	0.000100359	0.000105914	0.000230341	8.13273e-05	7.75114e-05	0.000165415	0.000106251	0.00016136	0.000193291	5.09957e-05	5.29234e-05	0.000146435	0.000164808	0.000195943	0.000167729	0.750246	0.00012534	1.8547	0.652689	0.000156579	0.981665	0.642598	0.000168729	0.953646	-0.0208707	0.754035	0.0161139	0.819016	1.26334
R905C	missense	155	90	71	125	104	29	26	73	45	120	65	19	8	62	101	70	113	0.000489888	0.000267807	0.000277917	0.000417038	0.000271751	0.000487964	0.000348801	0.00022668	0.000187982	0.000398461	0.000283493	0.000254978	0.000119078	0.000236549	0.000365443	0.000309154	0.000214844	0.640285	0.000308628	0.799863	0.66842	0.000274154	1.1043	0.611523	0.000281497	0.699116	-0.145809	0.469748	-0.330674	0.250036	0.867758
R905N	missense	120	123	68	66	26	17	14	76	43	52	26	12	6	34	58	37	41	0.000379977	0.000364924	0.000266337	0.000221758	6.98789e-05	0.000292778	0.000193778	0.00023587	0.000179809	0.000174533	0.000115974	0.000165736	9.26159e-05	0.000131416	0.000211384	0.000165463	7.9153e-05	0.499077	0.000230725	-0.55471	0.560399	0.000176547	0.262213	0.581864	0.000146854	0.456191	-0.179233	0.393696	-0.252731	0.377917	0.0545648
R905P	missense	92	55	40	44	43	5	5	74	45	45	51	11	4	46	54	47	104	0.000292049	0.000164804	0.000158258	0.000148942	0.000113877	9.75927e-05	7.75114e-05	0.000229744	0.000187982	0.000151481	0.000223358	0.000152987	6.61542e-05	0.000176473	0.000197053	0.000209006	0.000197882	0.590416	0.00014647	0.32148	0.616222	0.000198141	0.697386	0.637202	0.000195103	0.90945	-0.100052	0.573865	-0.364097	0.195197	0.642772
R905K	missense	101	59	56	137	91	5	32	30	14	69	51	5	34	38	33	49	88	0.000320312	0.000176576	0.000220018	0.000456756	0.000238106	9.75927e-05	0.000426313	9.49607e-05	6.12985e-05	0.000230515	0.000223358	7.64935e-05	0.000463079	0.000146435	0.000121814	0.000217714	0.000167729	0.673253	0.000272864	1.11612	0.738584	0.000152533	1.65127	0.655554	0.000163423	1.05976	0.640311	2.25849	0.782031	2.07567	1.27572
F906L	missense	84	101	53	63	75	15	10	57	52	51	44	10	8	72	80	50	133	0.000266926	0.000300179	0.000208438	0.000211829	0.000196696	0.000260247	0.000142104	0.000177668	0.000216588	0.00017124	0.000193291	0.000140238	0.000119078	0.000274096	0.000290205	0.000222068	0.000252536	0.58315	0.000229285	0.251784	0.62525	0.000189697	0.767766	0.60902	0.000259726	0.678614	-0.262779	0.203595	-0.0710363	0.676027	0.566055
F906I	missense	35	153	73	63	49	17	12	126	68	49	24	27	4	105	110	30	53	0.000113051	0.000453212	0.000285637	0.000211829	0.000129405	0.000292778	0.000167941	0.000389032	0.000281973	0.000164654	0.000107384	0.00035697	6.61542e-05	0.000398002	0.000397688	0.000134983	0.000101768	0.504034	0.000270021	-0.507159	0.497452	0.000235761	-0.228493	0.485596	0.00025811	-0.332311	-0.241381	0.252284	-0.732074	-0.40855	-0.355988
F906S	missense	76	71	68	43	66	11	21	45	34	32	45	8	19	40	41	23	125	0.000241804	0.000211891	0.000266337	0.000145632	0.000173403	0.000195185	0.000284208	0.000140909	0.00014303	0.000108671	0.000197586	0.00011474	0.000264617	0.000153944	0.000150477	0.000104503	0.000237459	0.587972	0.000199316	0.298039	0.653734	0.000147549	0.989816	0.664561	0.000161596	1.13354	0.163189	1.17285	0.362901	1.388	0.80713
F906G	missense	47	54	32	47	29	14	11	45	27	25	37	25	8	26	41	24	73	0.000150735	0.000161861	0.000127379	0.000158871	7.76432e-05	0.000243982	0.000155023	0.000140909	0.000114424	8.56198e-05	0.000163223	0.000331472	0.000119078	0.000101378	0.000150477	0.000108857	0.00013946	0.572418	0.000131439	0.148835	0.634455	0.000126044	0.839526	0.64315	0.000125043	0.958171	-0.196962	0.353356	-0.444617	0.0630867	0.648844
F906T	missense	41	34	25	46	13	3	8	31	28	68	25	2	3	20	36	30	43	0.000131893	0.000103003	0.000100359	0.000155562	3.62335e-05	6.50618e-05	0.000116267	9.80239e-05	0.000118511	0.000227222	0.000111679	3.82468e-05	5.29234e-05	7.88495e-05	0.000132563	0.000134983	8.29222e-05	0.579099	9.87892e-05	0.212923	0.658685	0.000138859	1.02841	0.629262	0.000107329	0.844414	0.252131	1.37522	0.141053	1.02401	0.695248
F906A	missense	41	10	4	11	19	0	13	10	8	14	29	0	7	6	14	20	69	0.000131893	3.23723e-05	1.92998e-05	3.97179e-05	5.17621e-05	1.62655e-05	0.00018086	3.36957e-05	3.67791e-05	4.93961e-05	0.00012886	1.27489e-05	0.000105847	2.62832e-05	5.37417e-05	9.14399e-05	0.000131922	0.693622	3.5788e-05	1.31152	0.774816	6.21828e-05	1.93371	0.771106	7.58466e-05	2.00622	1.04608	3.18177	0.919204	2.30073	1.75049
F906N	missense	46	52	17	31	6	5	3	12	20	18	21	6	2	19	17	11	24	0.000147595	0.000155975	6.94793e-05	0.000105914	1.81167e-05	9.75927e-05	5.16742e-05	3.98222e-05	8.5818e-05	6.25683e-05	9.44977e-05	8.92425e-05	3.96925e-05	7.50948e-05	6.449e-05	5.22514e-05	4.71149e-05	0.490109	8.73715e-05	-0.640741	0.687245	7.06765e-05	1.25105	0.574687	5.97378e-05	0.397407	-0.276143	0.173186	-0.351863	0.21527	0.335906
F906H	missense	23	26	20	24	7	4	2	64	40	30	4	3	0	33	48	14	25	7.53674e-05	7.94592e-05	8.10592e-05	8.27456e-05	2.07048e-05	8.13273e-05	3.87557e-05	0.000199111	0.000167549	0.000102085	2.14767e-05	5.09957e-05	1.32308e-05	0.000127661	0.000175556	6.53142e-05	4.89995e-05	0.542331	6.59922e-05	-0.139785	0.472425	0.000122556	-0.423597	0.521347	0.000104383	-0.039488	-0.321901	0.0690693	-0.585946	-0.168795	-0.200956
F906V	missense	91	106	98	81	46	28	13	113	58	60	41	17	10	55	60	34	94	0.000288908	0.000314894	0.000382136	0.000271405	0.000121641	0.000471698	0.00018086	0.00034921	0.000241108	0.000200877	0.000180405	0.000229481	0.000145539	0.000210265	0.000218549	0.0001524	0.000179037	0.545821	0.000272519	-0.106304	0.554672	0.0002429	0.217567	0.59872	0.000190063	0.594252	-0.416322	-0.145777	-0.197766	0.4681	0.235172
F906D	missense	31	41	31	27	8	7	3	45	35	29	6	5	4	18	57	24	10	0.00010049	0.000123603	0.000123519	9.2675e-05	2.3293e-05	0.000130124	5.16742e-05	0.000140909	0.000147117	9.87921e-05	3.00674e-05	7.64935e-05	6.61542e-05	7.13401e-05	0.000207801	0.000108857	2.07305e-05	0.510781	9.07725e-05	-0.442436	0.510805	0.000104221	-0.1244	0.548307	0.000102182	0.181336	-0.401082	-0.1111	-0.0630674	0.689102	-0.1285
F906Y	missense	43	43	44	24	34	5	3	30	31	17	9	2	0	36	16	24	47	0.000138174	0.000129489	0.000173698	8.27456e-05	9.05837e-05	9.75927e-05	5.16742e-05	9.49607e-05	0.00013077	5.92753e-05	4.29535e-05	3.82468e-05	1.32308e-05	0.000138925	6.09072e-05	0.000108857	9.04606e-05	0.570524	0.000119129	0.130668	0.538283	8.19899e-05	0.0898101	0.594484	9.97876e-05	0.559555	-0.276143	0.173186	-0.461007	0.0361947	0.260011
F906P	missense	42	56	41	39	16	17	3	49	50	26	11	15	3	44	56	17	48	0.000135033	0.000167747	0.000162118	0.000132393	4.39978e-05	0.000292778	5.16742e-05	0.000153162	0.000208415	8.89129e-05	5.15442e-05	0.000203983	5.29234e-05	0.000168963	0.000204218	7.83771e-05	9.23452e-05	0.525995	0.000126564	-0.296487	0.519341	0.000125509	-0.0578582	0.543254	0.000135976	0.139947	-0.753265	-0.912458	-0.585946	-0.168795	-0.0714661
F906K	missense	26	66	44	50	39	10	21	26	27	51	30	5	11	26	11	19	39	8.47883e-05	0.000197177	0.000173698	0.000168801	0.000103524	0.00017892	0.000284208	8.27077e-05	0.000114424	0.00017124	0.000133156	7.64935e-05	0.00015877	0.000101378	4.29933e-05	8.70856e-05	7.53838e-05	0.569447	0.0001608	0.120333	0.676882	0.000125382	1.17026	0.611194	7.67102e-05	0.696424	0.200978	1.25883	0.317144	1.31292	0.662339
F906R	missense	77	45	19	17	26	2	4	26	22	38	18	7	2	19	17	23	81	0.000244944	0.000135375	7.71992e-05	5.95768e-05	6.98789e-05	4.87964e-05	6.45928e-05	8.27077e-05	9.39911e-05	0.00012843	8.16116e-05	0.000101991	3.96925e-05	7.50948e-05	6.449e-05	0.000104503	0.000154537	0.54675	8.55075e-05	-0.0973927	0.635068	9.6685e-05	0.844303	0.712281	9.96561e-05	1.5244	0.121797	1.07866	-0.409855	0.120122	0.757104
F906Q	missense	18	12	6	17	13	5	2	17	6	9	5	0	0	9	9	16	21	5.96659e-05	3.82581e-05	2.70197e-05	5.95768e-05	3.62335e-05	9.75927e-05	3.87557e-05	5.51384e-05	2.8606e-05	3.29307e-05	2.57721e-05	1.27489e-05	1.32308e-05	3.75474e-05	3.58278e-05	7.40228e-05	4.14611e-05	0.64555	4.0272e-05	0.850374	0.551486	3.56118e-05	0.192736	0.658051	4.72148e-05	1.08022	-0.401082	-0.1111	0.0161139	0.819016	0.707776
F906M	missense	39	19	13	24	29	1	3	13	7	25	23	5	0	11	5	6	39	0.000125612	5.88587e-05	5.40394e-05	8.27456e-05	7.76432e-05	3.25309e-05	5.16742e-05	4.28855e-05	3.26926e-05	8.56198e-05	0.000103088	7.64935e-05	1.32308e-05	4.50569e-05	2.14967e-05	3.048e-05	7.53838e-05	0.663906	6.83217e-05	1.02646	0.735456	6.60715e-05	1.62688	0.697472	4.31043e-05	1.40311	0.200978	1.25883	-0.762037	-0.457711	1.35215
F906E	missense	27	14	18	16	9	5	0	12	11	9	2	0	0	10	13	1	7	8.79287e-05	4.4144e-05	7.33393e-05	5.6267e-05	2.58811e-05	9.75927e-05	1.29186e-05	3.98222e-05	4.90388e-05	3.29307e-05	1.2886e-05	1.27489e-05	1.32308e-05	4.13021e-05	5.01589e-05	8.70856e-06	1.50768e-05	0.580004	4.99078e-05	0.221604	0.535048	3.36694e-05	0.0645862	0.494707	2.88116e-05	-0.257689	-0.878203	-1.19674	0.0161139	0.819016	0.00950021
F906C	missense	6	0	0	2	6	2	0	0	1	0	0	1	0	2	11	2	4	2.19822e-05	2.94293e-06	3.85996e-06	9.92947e-06	1.81167e-05	4.87964e-05	1.29186e-05	3.06325e-06	8.17314e-06	3.29307e-06	4.29535e-06	2.54978e-05	1.32308e-05	1.12642e-05	4.29933e-05	1.30628e-05	9.42297e-06	0.810051	8.71228e-06	2.42839	0.61714	4.7062e-06	0.704539	0.567252	1.91858e-05	0.336508	-0.577173	-0.511779	-0.284916	0.325111	1.15648
F906W	missense	7	2	0	0	1	0	0	0	0	1	2	0	0	2	0	0	2	2.51225e-05	8.8288e-06	3.85996e-06	3.30982e-06	5.17621e-06	1.62655e-05	1.29186e-05	3.06325e-06	4.08657e-06	6.58614e-06	1.2886e-05	1.27489e-05	1.32308e-05	1.12642e-05	3.58278e-06	4.35428e-06	5.65378e-06	0.557066	5.2937e-06	0.00156642	0.775101	6.6555e-06	1.93594	0.544233	6.21377e-06	0.147963	-0.100052	0.573865	0.0161139	0.819016	0.695157
N907R	missense	83	149	108	134	65	13	21	156	94	86	68	21	24	114	157	65	131	0.000263786	0.00044144	0.000420736	0.000446826	0.000170815	0.000227716	0.000284208	0.00048093	0.000388224	0.000286497	0.000296379	0.000280476	0.000330771	0.000431795	0.000566079	0.000287383	0.000248767	0.558625	0.000369954	0.0165197	0.568581	0.000363008	0.325996	0.557548	0.000383506	0.257026	0.0962427	1.02052	0.0716312	0.910105	0.199847
N907V	missense	69	54	45	75	267	18	26	43	18	91	145	17	41	41	36	68	184	0.000219822	0.000161861	0.000177558	0.000251547	0.000693612	0.000309044	0.000348801	0.000134783	7.76448e-05	0.000302962	0.000627121	0.000229481	0.000555695	0.000157699	0.000132563	0.000300445	0.00034865	0.787431	0.000321145	2.2114	0.811249	0.000285628	2.21773	0.723569	0.000234839	1.61686	0.0525582	0.921115	0.384091	1.42276	2.01533
N907P	missense	48	42	60	66	57	13	10	59	20	33	31	14	3	30	45	31	74	0.000153875	0.000126546	0.000235458	0.000221758	0.00015011	0.000227716	0.000142104	0.000183795	8.5818e-05	0.000111964	0.000137451	0.000191234	5.29234e-05	0.000116397	0.000164808	0.000139337	0.000141345	0.634707	0.000183468	0.746363	0.597813	0.000129757	0.553881	0.635984	0.000140472	0.899469	-0.204787	0.33555	-0.557917	-0.122807	0.733238
N907K	missense	36	29	33	30	47	4	3	11	16	22	18	1	0	16	14	20	47	0.000116191	8.8288e-05	0.000131239	0.000102604	0.000124229	8.13273e-05	5.16742e-05	3.6759e-05	6.94717e-05	7.57406e-05	8.16116e-05	2.54978e-05	1.32308e-05	6.38306e-05	5.37417e-05	9.14399e-05	9.04606e-05	0.647176	0.00011159	0.865973	0.691785	6.58957e-05	1.28644	0.674081	7.48682e-05	1.21152	-0.196962	0.353356	-0.284916	0.325111	1.12131
N907H	missense	25	65	31	24	31	5	3	41	23	12	11	9	3	24	34	6	26	8.1648e-05	0.000194234	0.000123519	8.27456e-05	8.28194e-05	9.75927e-05	5.16742e-05	0.000128656	9.80777e-05	4.28099e-05	5.15442e-05	0.000127489	5.29234e-05	9.38685e-05	0.000125397	3.048e-05	5.08841e-05	0.52801	0.000120829	-0.277162	0.513425	8.0272e-05	-0.103978	0.531916	7.51574e-05	0.0470804	-0.276143	0.173186	-0.381826	0.166109	-0.111353
N907L	missense	96	40	43	51	190	12	39	54	16	71	86	20	41	50	43	48	91	0.00030461	0.00012066	0.000169838	0.000172111	0.000494328	0.000211451	0.000516742	0.000168479	6.94717e-05	0.000237101	0.000373695	0.000267727	0.000555695	0.000191492	0.000157642	0.00021336	0.000173383	0.771728	0.000239234	2.06077	0.740358	0.000212187	1.6651	0.625236	0.000183969	0.81144	0.388065	1.68453	0.317144	1.31292	1.51244
N907G	missense	51	56	39	45	40	22	8	73	43	48	58	23	18	54	55	53	132	0.000163296	0.000167747	0.000154398	0.000152252	0.000106112	0.000374105	0.000116267	0.00022668	0.000179809	0.00016136	0.000253426	0.000305974	0.000251386	0.000206511	0.000200636	0.000235131	0.000250651	0.584723	0.000145127	0.26687	0.634404	0.000205319	0.839126	0.648366	0.000223232	1.00089	-0.507537	-0.353329	-0.0853438	0.652553	0.702297
N907T	missense	33	12	3	7	26	0	6	16	12	31	30	3	5	8	20	19	54	0.000106771	3.82581e-05	1.54398e-05	2.64786e-05	6.98789e-05	1.62655e-05	9.04299e-05	5.20752e-05	5.31254e-05	0.000105378	0.000133156	5.09957e-05	7.9385e-05	3.37927e-05	7.52383e-05	8.70856e-05	0.000103653	0.713218	3.75139e-05	1.4995	0.732457	8.59337e-05	1.60351	0.717332	7.49423e-05	1.56578	0.745046	2.49681	0.192205	1.10793	1.55626
N907M	missense	26	4	19	9	7	1	2	9	5	20	19	2	2	10	21	20	13	8.47883e-05	1.47147e-05	7.71992e-05	3.30982e-05	2.07048e-05	3.25309e-05	3.87557e-05	3.06325e-05	2.45194e-05	6.91545e-05	8.5907e-05	3.82468e-05	3.96925e-05	4.13021e-05	7.88211e-05	9.14399e-05	2.63843e-05	0.602585	3.64292e-05	0.438215	0.750146	5.25533e-05	1.7414	0.608119	5.94869e-05	0.671237	0.0760393	0.974544	0.0161139	0.819016	0.950283
N907E	missense	40	20	17	26	184	10	14	24	12	41	71	21	12	24	16	35	106	0.000128753	6.18016e-05	6.94793e-05	8.93652e-05	0.0004788	0.00017892	0.000193778	7.65812e-05	5.31254e-05	0.000138309	0.000309265	0.000280476	0.000172001	9.38685e-05	6.09072e-05	0.000156754	0.000201652	0.852123	0.000174861	2.83197	0.794596	0.00014432	2.08791	0.727107	0.000128295	1.64584	0.0346466	0.880359	-0.212365	0.444146	2.18857
N907I	missense	46	123	49	77	105	6	16	38	19	37	44	18	17	38	30	21	86	0.000147595	0.000364924	0.000192998	0.000258166	0.000274339	0.000113858	0.000219616	0.000119467	8.17314e-05	0.000125137	0.000193291	0.00024223	0.000238155	0.000146435	0.000111066	9.57942e-05	0.00016396	0.601318	0.000272607	0.426068	0.688718	0.000129906	1.26254	0.634015	0.000129314	0.883342	0.285299	1.45069	-0.00736722	0.78049	0.857315
N907D	missense	48	7	12	25	25	3	4	15	8	11	12	0	2	7	13	10	49	0.000153875	2.35435e-05	5.01795e-05	8.60554e-05	6.72907e-05	6.50618e-05	6.45928e-05	4.90119e-05	3.67791e-05	3.95168e-05	5.58395e-05	1.27489e-05	3.96925e-05	3.00379e-05	5.01589e-05	4.78971e-05	9.42297e-05	0.716997	5.67673e-05	1.53575	0.641023	4.52869e-05	0.890725	0.732003	5.55809e-05	1.68593	-0.00314197	0.794375	0.493235	1.60184	1.3708
N907S	missense	46	25	20	68	150	8	18	15	25	55	59	4	12	45	19	45	98	0.000147595	7.65163e-05	8.10592e-05	0.000228378	0.000390804	0.000146389	0.000245453	4.90119e-05	0.000106251	0.000184412	0.000257721	6.37446e-05	0.000172001	0.000172718	7.16556e-05	0.000200297	0.000186575	0.800438	0.000194189	2.33618	0.772366	0.000149349	1.91462	0.658706	0.000157811	1.08558	0.224459	1.31226	0.431087	1.49987	1.77879
N907W	missense	27	29	8	12	19	3	3	15	14	7	15	2	8	12	13	15	24	8.79287e-05	8.8288e-05	3.47396e-05	4.30277e-05	5.17621e-05	6.50618e-05	5.16742e-05	4.90119e-05	6.12985e-05	2.63446e-05	6.87256e-05	3.82468e-05	0.000119078	4.88116e-05	5.01589e-05	6.96685e-05	4.71149e-05	0.566872	5.44544e-05	0.0956369	0.639721	5.13452e-05	0.880572	0.633354	5.39385e-05	0.877932	-0.100052	0.573865	0.493235	1.60184	0.618047
N907Y	missense	15	3	2	3	16	0	6	12	9	10	28	2	0	11	6	7	34	5.02449e-05	1.17717e-05	1.15799e-05	1.32393e-05	4.39978e-05	1.62655e-05	9.04299e-05	3.98222e-05	4.08657e-05	3.62238e-05	0.000124565	3.82468e-05	1.32308e-05	4.50569e-05	2.50794e-05	3.48343e-05	6.59608e-05	0.77753	2.01472e-05	2.11643	0.754198	6.03692e-05	1.77299	0.677994	4.27329e-05	1.24356	0.745046	2.49681	-0.461007	0.0361947	1.71099
N907Q	missense	23	71	28	46	18	5	6	71	14	26	16	13	14	41	36	15	39	7.53674e-05	0.000211891	0.000111939	0.000155562	4.9174e-05	9.75927e-05	9.04299e-05	0.000220554	6.12985e-05	8.89129e-05	7.30209e-05	0.000178485	0.000198463	0.000157699	0.000132563	6.96685e-05	7.53838e-05	0.519874	0.000132141	-0.35521	0.508113	0.000110947	-0.145388	0.53603	0.000108829	0.0807749	-0.0331052	0.726196	0.0460771	0.868178	-0.139941
N907A	missense	17	0	0	2	12	2	3	10	7	5	4	0	0	1	8	6	18	5.65256e-05	2.94293e-06	3.85996e-06	9.92947e-06	3.36454e-05	4.87964e-05	5.16742e-05	3.36957e-05	3.26926e-05	1.97584e-05	2.14767e-05	1.27489e-05	1.32308e-05	7.50948e-06	3.2245e-05	3.048e-05	3.58073e-05	0.868602	1.25944e-05	2.99005	0.567402	2.69059e-05	0.316807	0.72299	2.65104e-05	1.61212	0.0248867	0.858151	0.0161139	0.819016	1.63966
N907C	missense	10	1	1	2	19	0	0	3	4	2	6	0	7	5	0	3	5	3.45434e-05	5.88587e-06	7.71992e-06	9.92947e-06	5.17621e-05	1.62655e-05	1.29186e-05	1.2253e-05	2.04328e-05	9.87921e-06	3.00674e-05	1.27489e-05	0.000105847	2.25284e-05	3.58278e-06	1.74171e-05	1.13076e-05	0.857143	1.88243e-05	2.88014	0.698813	1.81581e-05	1.34123	0.579801	1.3709e-05	0.439293	-0.100052	0.573865	0.919204	2.30073	1.55355
N907F	missense	17	1	5	3	7	1	2	8	5	14	8	2	0	4	7	5	2	5.65256e-05	5.88587e-06	2.31598e-05	1.32393e-05	2.07048e-05	3.25309e-05	3.87557e-05	2.75692e-05	2.45194e-05	4.93961e-05	3.86581e-05	3.82468e-05	1.32308e-05	1.87737e-05	2.86622e-05	2.61257e-05	5.65378e-06	0.693536	1.57474e-05	1.31069	0.676861	3.50357e-05	1.1701	0.558889	1.98039e-05	0.268006	0.0760393	0.974544	-0.461007	0.0361947	0.916265
G908P	missense	63	119	84	123	52	13	8	143	86	60	39	14	7	110	163	41	63	0.00020098	0.000353152	0.000328097	0.000410418	0.00013717	0.000227716	0.000116267	0.000441108	0.000355532	0.000200877	0.000171814	0.000191234	0.000105847	0.000416776	0.000587576	0.00018288	0.000120614	0.567463	0.000307209	0.101305	0.522106	0.000292333	-0.0363003	0.501402	0.000326961	-0.202855	-0.291938	0.137248	-0.256887	0.371098	-0.0459503
G908R	missense	125	105	80	90	536	50	47	121	78	163	207	80	68	90	136	98	384	0.000395679	0.000311951	0.000312657	0.000301194	0.00138981	0.000829538	0.000620091	0.000373716	0.000322839	0.000540063	0.000893432	0.00103266	0.000912928	0.000341681	0.000490841	0.000431074	0.000725569	0.798935	0.000578904	2.32175	0.729245	0.000532513	1.57846	0.693615	0.000497291	1.37151	-0.126381	0.513956	-0.0535221	0.704763	1.75724
G908N	missense	47	55	69	106	126	13	29	76	39	48	53	20	22	40	60	34	111	0.000150735	0.000164804	0.000270197	0.000354151	0.000328689	0.000227716	0.000387557	0.00023587	0.000163463	0.00016136	0.000231949	0.000267727	0.000304309	0.000153944	0.000218549	0.0001524	0.000211075	0.689366	0.00027946	1.27069	0.622813	0.000198161	0.748769	0.642875	0.000183992	0.955912	0.230941	1.32701	0.0556224	0.883839	0.99179
G908Q	missense	40	32	26	21	28	0	0	15	14	18	25	2	3	26	27	17	90	0.000128753	9.71168e-05	0.000104219	7.28161e-05	7.50551e-05	1.62655e-05	1.29186e-05	4.90119e-05	6.12985e-05	6.25683e-05	0.000111679	3.82468e-05	5.29234e-05	0.000101378	0.000100318	7.83771e-05	0.000171498	0.590068	8.73017e-05	0.318146	0.708143	7.11395e-05	1.41396	0.677157	0.000112893	1.23671	-0.100052	0.573865	0.141053	1.02401	0.989604
G908V	missense	85	27	36	59	217	15	23	106	68	78	101	22	12	41	59	63	172	0.000270067	8.24021e-05	0.000142819	0.000198589	0.000564207	0.000260247	0.000310045	0.000327767	0.000281973	0.000260153	0.000438126	0.000293225	0.000172001	0.000157699	0.000214967	0.000278674	0.000326035	0.814924	0.000247004	2.47514	0.654554	0.000327005	0.996203	0.697735	0.000244344	1.40526	0.0760393	0.974544	-0.231671	0.412472	1.62553
G908Y	missense	94	20	10	32	79	3	27	33	34	98	98	4	12	45	52	41	110	0.000298329	6.18016e-05	4.24596e-05	0.000109224	0.000207048	6.50618e-05	0.00036172	0.00010415	0.00014303	0.000326014	0.000425239	6.37446e-05	0.000172001	0.000172718	0.000189887	0.00018288	0.00020919	0.774365	0.000105133	2.08607	0.768506	0.000249608	1.88453	0.641962	0.000188669	0.94844	0.745046	2.49681	0.431087	1.49987	1.63968
G908L	missense	199	199	103	116	248	32	36	204	160	211	119	11	31	188	187	160	255	0.000628062	0.000588587	0.000401436	0.000387249	0.000644438	0.00053676	0.000477987	0.000627966	0.000657938	0.000698131	0.000515442	0.000152987	0.000423387	0.000709646	0.000673562	0.000701039	0.000482456	0.634483	0.000505428	0.744205	0.610128	0.000624869	0.64988	0.593145	0.000641676	0.548593	-0.0503642	0.686925	0.442083	1.51791	0.647559
G908S	missense	160	234	249	214	112	35	25	181	160	144	101	38	12	167	171	113	242	0.00050559	0.000691589	0.00096499	0.000711612	0.000292456	0.000585556	0.000335883	0.000557511	0.000657938	0.000477495	0.000438126	0.000497208	0.000172001	0.000630796	0.000616238	0.000496388	0.000457957	0.556841	0.000665162	-0.000593024	0.593408	0.000532767	0.519538	0.588752	0.000550345	0.512606	-0.241381	0.252284	-0.461007	0.0361947	0.34385
G908K	missense	39	83	50	36	69	11	16	43	27	43	60	11	15	30	37	38	104	0.000125612	0.000247206	0.000196858	0.000122463	0.000181167	0.000195185	0.000219616	0.000134783	0.000114424	0.000144895	0.000262016	0.000152987	0.000211693	0.000116397	0.000136146	0.000169817	0.000197882	0.579441	0.000186924	0.216208	0.703525	0.00016403	1.37796	0.681052	0.00015506	1.26861	0.0512157	0.91806	0.141053	1.02401	0.954261
G908A	missense	86	212	180	222	399	21	62	144	132	183	230	13	62	138	111	143	353	0.000273207	0.000626845	0.000698653	0.00073809	0.00103524	0.00035784	0.000813869	0.000444171	0.000543514	0.000605925	0.000992225	0.000178485	0.000833543	0.000521909	0.000401271	0.000627017	0.000667147	0.676012	0.000774708	1.14259	0.707496	0.000646459	1.40892	0.662289	0.000554336	1.11493	0.356866	1.61354	0.669326	1.89075	1.22215
G908T	missense	69	21	24	91	670	13	71	44	21	137	268	10	148	22	21	82	487	0.000219822	6.47445e-05	9.6499e-05	0.000304504	0.00173662	0.000227716	0.000930136	0.000137846	8.99045e-05	0.000454444	0.00115545	0.000140238	0.00197139	8.6359e-05	7.88211e-05	0.000361405	0.000919682	0.921478	0.000550592	3.49729	0.857454	0.000459411	2.57793	0.865494	0.000361567	2.77933	0.611152	2.19214	1.14791	2.67597	2.95151
G908H	missense	73	162	120	141	74	17	19	194	137	128	48	20	12	126	194	80	115	0.000232383	0.000479698	0.000467055	0.000469995	0.000194108	0.000292778	0.000258371	0.000597333	0.000563947	0.000424806	0.000210472	0.000267727	0.000172001	0.000476852	0.000698642	0.000352697	0.000218613	0.558744	0.000402714	0.0176629	0.534568	0.000449139	0.0608505	0.544806	0.000436701	0.152661	-0.0542945	0.677982	-0.192162	0.477294	0.0770581
G908E	missense	26	27	26	14	19	12	4	17	34	12	19	6	0	13	61	20	52	8.47883e-05	8.24021e-05	0.000104219	4.96473e-05	5.17621e-05	0.000211451	6.45928e-05	5.51384e-05	0.00014303	4.28099e-05	8.5907e-05	8.92425e-05	1.32308e-05	5.25664e-05	0.000222132	9.14399e-05	9.98835e-05	0.561425	7.20076e-05	0.0433839	0.621974	8.17213e-05	0.742222	0.62802	0.000116506	0.834242	-0.515025	-0.370368	-0.828984	-0.567552	0.539949
G908M	missense	59	14	11	19	94	4	22	19	16	46	53	2	22	24	25	16	110	0.000188419	4.4144e-05	4.63195e-05	6.61965e-05	0.00024587	8.13273e-05	0.000297127	6.12649e-05	6.94717e-05	0.000154774	0.000231949	3.82468e-05	0.000304309	9.38685e-05	9.31522e-05	7.40228e-05	0.00020919	0.819102	0.000100633	2.51522	0.7693	0.000129365	1.89071	0.711881	0.000117558	1.52112	0.562706	2.08191	0.90072	2.27041	1.97568
G908I	missense	85	69	41	48	10	7	3	71	33	39	39	11	2	25	43	25	57	0.000270067	0.000206005	0.000162118	0.000162181	2.84692e-05	0.000130124	5.16742e-05	0.000220554	0.000138943	0.000131723	0.000171814	0.000152987	3.96925e-05	9.76232e-05	0.000157642	0.000113211	0.000109307	0.505867	0.000139694	-0.489569	0.596072	0.000165758	0.540308	0.622546	0.000119446	0.789403	-0.401082	-0.1111	-0.585946	-0.168795	0.280047
G908W	missense	50	82	61	28	10	15	3	61	52	35	11	32	9	64	60	22	45	0.000160156	0.000244263	0.000239318	9.59849e-05	2.84692e-05	0.000260247	5.16742e-05	0.000189921	0.000216588	0.000118551	5.15442e-05	0.000420714	0.000132308	0.000244058	0.000218549	0.000100148	8.66914e-05	0.462444	0.000152009	-0.906115	0.513752	0.000144151	-0.101427	0.511345	0.000162362	-0.121407	-0.702112	-0.796066	-0.5024	-0.0317191	-0.376316
G908F	missense	126	14	20	86	371	9	59	41	16	133	145	10	126	28	43	101	246	0.000398819	4.4144e-05	8.10592e-05	0.000287955	0.000962775	0.000162655	0.000775114	0.000128656	6.94717e-05	0.000441271	0.000627121	0.000140238	0.00168032	0.000108887	0.000157642	0.000444137	0.000465495	0.894162	0.000343983	3.23525	0.809284	0.00031663	2.20241	0.769147	0.00029404	1.99017	0.678099	2.34447	1.07852	2.56213	2.47594
G908C	missense	82	70	54	49	132	12	22	45	56	73	97	11	10	71	52	67	183	0.000260646	0.000208948	0.000212298	0.000165491	0.000344218	0.000211451	0.000297127	0.000140909	0.000232934	0.000243687	0.000420944	0.000152987	0.000145539	0.000270341	0.000189887	0.000296091	0.000346765	0.673204	0.000232739	1.11565	0.727417	0.000259619	1.56421	0.663016	0.000275771	1.12088	0.147732	1.13768	-0.0216747	0.757016	1.26691
G908D	missense	44	29	15	29	13	9	10	28	21	21	18	5	8	17	25	23	66	0.000141314	8.8288e-05	6.17594e-05	9.92947e-05	3.62335e-05	0.000162655	0.000142104	8.88342e-05	8.99045e-05	7.24475e-05	8.16116e-05	7.64935e-05	0.000119078	6.75853e-05	9.31522e-05	0.000104503	0.000126268	0.573075	7.13939e-05	0.155136	0.610305	8.31995e-05	0.651257	0.684832	9.7877e-05	1.29957	-0.0586593	0.66805	0.192205	1.10793	0.701989
I909P	missense	71	113	66	83	4	27	11	39	22	24	8	45	6	33	41	40	40	0.000226102	0.000335494	0.000258617	0.000278025	1.29405e-05	0.000455433	0.000155023	0.00012253	9.39911e-05	8.23268e-05	3.86581e-05	0.00058645	9.26159e-05	0.000127661	0.000150477	0.000178526	7.72684e-05	0.491078	0.000221269	-0.631445	0.527491	8.43765e-05	0.00567557	0.596174	0.000133483	0.573399	-0.468029	-0.263431	-0.801546	-0.522533	-0.0174569
I909C	missense	134	28	51	58	90	11	21	51	38	76	54	11	18	36	79	35	128	0.000423942	8.53451e-05	0.000200718	0.00019528	0.000235518	0.000195185	0.000284208	0.000159289	0.000159376	0.000253566	0.000236244	0.000152987	0.000251386	0.000138925	0.000286622	0.000156754	0.000243113	0.702609	0.000179215	1.39773	0.675258	0.000202119	1.1576	0.652667	0.000206354	1.03612	0.163189	1.17285	0.215686	1.14646	1.19715
I909R	missense	162	72	87	76	85	17	22	90	67	62	46	34	14	109	103	49	108	0.00051187	0.000214834	0.000339677	0.000254856	0.000222577	0.000292778	0.000297127	0.000278755	0.000277887	0.000207463	0.000201881	0.000446212	0.000198463	0.000413021	0.000372609	0.000217714	0.000205421	0.617539	0.000257986	0.581673	0.586044	0.000241497	0.462134	0.544577	0.000302191	0.150786	0.00640334	0.816094	-0.351863	0.21527	0.398198
I909D	missense	66	44	41	48	34	9	5	73	41	43	22	3	16	74	100	49	64	0.000210401	0.000132432	0.000162118	0.000162181	9.05837e-05	0.000162655	7.75114e-05	0.00022668	0.000171636	0.000144895	9.8793e-05	5.09957e-05	0.000224924	0.000281606	0.000361861	0.000217714	0.000122499	0.596341	0.000136829	0.378327	0.545093	0.000160501	0.142899	0.546028	0.00024592	0.162666	-0.321901	0.0690693	0.644503	1.85003	0.227964
I909W	missense	89	124	108	116	62	30	4	84	82	108	62	59	1	80	96	62	88	0.000282628	0.000367867	0.000420736	0.000387249	0.000163051	0.000504229	6.45928e-05	0.000260376	0.000339185	0.000358945	0.000270607	0.000764935	2.64617e-05	0.000304134	0.000347529	0.00027432	0.000167729	0.564509	0.000334726	0.0729632	0.630131	0.000307278	0.805814	0.569864	0.000273428	0.357901	-0.892444	-1.22915	-1.46101	-1.60452	0.412226
I909A	missense	106	92	67	100	77	12	21	70	56	75	51	19	11	91	91	62	122	0.000336013	0.000273693	0.000262477	0.000334292	0.000201872	0.000211451	0.000284208	0.000217491	0.000232934	0.000250273	0.000223358	0.000254978	0.00015877	0.000345436	0.000329616	0.00027432	0.000231805	0.608255	0.000268084	0.492614	0.629727	0.000231014	0.802662	0.583073	0.000295294	0.466091	0.128427	1.09375	-0.205735	0.455025	0.587122
I909N	missense	64	74	77	113	45	14	12	73	72	92	23	20	13	36	110	52	83	0.00020412	0.00022072	0.000301077	0.00037732	0.000119053	0.000243982	0.000167941	0.00022668	0.00029832	0.000306256	0.000103088	0.000267727	0.000185232	0.000138925	0.000397688	0.000230777	0.000158306	0.596915	0.000254542	0.383833	0.576458	0.000233586	0.387403	0.610312	0.000231424	0.689204	-0.1622	0.432453	-0.159977	0.5301	0.486813
I909K	missense	60	19	17	65	92	3	14	14	16	62	51	9	21	26	17	40	62	0.000191559	5.88587e-05	6.94793e-05	0.000218448	0.000240694	6.50618e-05	0.000193778	4.59487e-05	6.94717e-05	0.000207463	0.000223358	0.000127489	0.000291078	0.000101378	6.449e-05	0.000178526	0.000118729	0.772766	0.00014687	2.07072	0.778371	0.00013656	1.96143	0.669829	0.000115781	1.17669	0.473979	1.88002	0.358537	1.38084	1.73628
I909F	missense	123	126	98	102	29	15	14	97	84	79	31	14	8	76	92	47	81	0.000389398	0.000373753	0.000382136	0.000340912	7.76432e-05	0.000260247	0.000193778	0.000300198	0.000347358	0.000263446	0.000137451	0.000191234	0.000119078	0.000289115	0.000333198	0.000209006	0.000154537	0.526065	0.000293611	-0.295823	0.556786	0.000262113	0.234048	0.558062	0.000246464	0.261237	-0.128081	0.510088	-0.205735	0.455025	0.0664876
I909Q	missense	40	38	23	20	28	9	5	32	20	25	19	0	2	17	42	32	56	0.000128753	0.000114774	9.26391e-05	6.95063e-05	7.50551e-05	0.000162655	7.75114e-05	0.000101087	8.5818e-05	8.56198e-05	8.5907e-05	1.27489e-05	3.96925e-05	6.75853e-05	0.000154059	0.000143691	0.000107422	0.574467	8.79937e-05	0.16849	0.609049	8.9608e-05	0.641469	0.653858	0.00011819	1.04587	-0.321901	0.0690693	0.493235	1.60184	0.61861
I909L	missense	172	55	53	54	61	7	24	72	66	69	71	6	10	53	70	57	175	0.000543273	0.000164804	0.000208438	0.00018204	0.000160463	0.000130124	0.000322964	0.000223617	0.0002738	0.000230515	0.000309265	8.92425e-05	0.000145539	0.000202756	0.000254377	0.000252548	0.000331689	0.618115	0.000178936	0.587196	0.65075	0.000259299	0.966548	0.671209	0.000260343	1.18799	0.394798	1.69985	0.212409	1.14108	0.913913
I909V	missense	120	48	56	104	309	22	35	76	68	164	166	24	44	85	112	95	342	0.000379977	0.000144204	0.000220018	0.000347531	0.000802313	0.000374105	0.000465068	0.00023587	0.000281973	0.000543357	0.000717323	0.000318723	0.000595388	0.000322908	0.000404854	0.000418011	0.000646416	0.798526	0.000378516	2.31784	0.744885	0.000444631	1.70039	0.693609	0.000448047	1.37146	0.0945227	1.0166	0.271386	1.23785	1.79656
I909S	missense	143	305	155	180	102	38	32	143	130	75	49	43	12	124	185	75	110	0.000452204	0.000900538	0.000602154	0.000599078	0.000266575	0.000634353	0.000426313	0.000441108	0.000535341	0.000250273	0.000214767	0.000560953	0.000172001	0.000469343	0.000666397	0.000330925	0.00020919	0.524457	0.000592086	-0.311244	0.541398	0.000360372	0.114093	0.541764	0.000418964	0.127744	-0.172603	0.408783	-0.513395	-0.0497594	-0.0231358
I909G	missense	150	95	47	74	49	20	9	110	78	102	97	29	9	83	99	86	188	0.000474187	0.000282522	0.000185278	0.000248237	0.000129405	0.000341574	0.000129186	0.00034002	0.000322839	0.000339186	0.000420944	0.000382468	0.000132308	0.000315398	0.000358278	0.000378823	0.000356188	0.566393	0.00021136	0.091038	0.647762	0.000355747	0.943257	0.637682	0.000352172	0.913377	-0.422271	-0.159314	-0.461007	0.0361947	0.649224
I909E	missense	66	17	23	59	67	9	5	34	22	22	15	6	4	28	37	20	65	0.000210401	5.29728e-05	9.26391e-05	0.000198589	0.000175991	0.000162655	7.75114e-05	0.000107214	9.39911e-05	7.57406e-05	6.87256e-05	8.92425e-05	6.61542e-05	0.000108887	0.000136146	9.14399e-05	0.000124383	0.739142	0.000130048	1.74818	0.576647	8.64177e-05	0.388874	0.625483	0.000115214	0.813464	-0.321901	0.0690693	-0.130014	0.579261	0.983505
I909H	missense	53	31	26	32	32	20	10	80	54	26	13	72	5	52	30	17	33	0.000169577	9.41739e-05	0.000104219	0.000109224	8.54075e-05	0.000341574	0.000142104	0.000248123	0.000224761	8.89129e-05	6.01349e-05	0.000930671	7.9385e-05	0.000199001	0.000111066	7.83771e-05	6.40762e-05	0.618228	9.82561e-05	0.588274	0.484347	0.000155483	-0.330654	0.504159	0.00011313	-0.180269	-0.380879	-0.0651293	-1.06906	-0.961445	0.0257838
I909Y	missense	131	109	58	66	25	11	13	128	74	82	25	7	9	67	108	37	48	0.000414521	0.000323723	0.000227738	0.000221758	6.72907e-05	0.000195185	0.00018086	0.000395159	0.000306493	0.000273325	0.000111679	0.000101991	0.000132308	0.000255322	0.000390523	0.000165463	9.23452e-05	0.509702	0.000210127	-0.45279	0.523357	0.000271664	-0.0265492	0.526235	0.000225913	0.000551957	-0.0331052	0.726196	0.113024	0.978018	-0.159596
I909M	missense	44	47	36	48	42	3	10	30	18	32	40	2	5	22	24	18	76	0.000141314	0.000141261	0.000142819	0.000162181	0.000111289	6.50618e-05	0.000142104	9.49607e-05	7.76448e-05	0.000108671	0.000176109	3.82468e-05	7.9385e-05	8.6359e-05	8.95695e-05	8.27314e-05	0.000145114	0.609182	0.000139387	0.501504	0.700011	0.000114347	1.35057	0.677451	0.000100943	1.23912	0.339281	1.57353	0.317144	1.31292	1.0304
I909T	missense	76	40	23	33	22	7	7	38	27	40	36	3	4	26	40	46	41	0.000241804	0.00012066	9.26391e-05	0.000112534	5.95264e-05	0.000130124	0.000103348	0.000119467	0.000114424	0.000135016	0.000158928	5.09957e-05	6.61542e-05	0.000101378	0.000146894	0.000204651	7.9153e-05	0.571963	9.63399e-05	0.14447	0.657912	0.000131959	1.02238	0.622905	0.000133019	0.792346	-0.100052	0.573865	0.113024	0.978018	0.653066
G910L	missense	242	873	556	657	262	121	69	615	403	375	176	218	101	346	352	228	366	0.000763095	0.00257212	0.00215	0.00217786	0.000680672	0.00198439	0.000904299	0.00188696	0.00165097	0.00123819	0.000760277	0.00279201	0.00134955	0.00130289	0.00126472	0.000997131	0.000691646	0.531893	0.00189516	-0.239911	0.539366	0.0013841	0.098251	0.563289	0.0010641	0.304047	-0.341314	0.0248967	-0.31573	0.274554	0.0541288
G910S	missense	196	442	333	351	114	88	46	336	212	214	69	97	21	190	266	104	211	0.000618641	0.00130372	0.00128923	0.00116506	0.000297632	0.00144763	0.000607172	0.00103231	0.000870439	0.00070801	0.000300674	0.00124939	0.000291078	0.000717155	0.000956602	0.0004572	0.000399534	0.528146	0.00101391	-0.275855	0.523789	0.00072786	-0.023179	0.553262	0.000632623	0.221917	-0.377344	-0.0570869	-0.63269	-0.245487	-0.0257057
G910H	missense	55	11	10	19	71	1	4	15	17	26	49	0	5	16	35	29	68	0.000175857	3.53152e-05	4.24596e-05	6.61965e-05	0.000186344	3.25309e-05	6.45928e-05	4.90119e-05	7.35583e-05	8.89129e-05	0.000214767	1.27489e-05	7.9385e-05	6.38306e-05	0.00012898	0.000130628	0.000130037	0.805442	8.25787e-05	2.38418	0.775329	0.000106563	1.93771	0.680204	0.000113369	1.26166	0.297888	1.47934	0.794265	2.09574	1.86119
G910F	missense	164	31	16	51	171	21	22	34	25	112	122	5	56	52	36	41	143	0.000518151	9.41739e-05	6.56193e-05	0.000172111	0.000445154	0.00035784	0.000297127	0.000107214	0.000106251	0.000372117	0.000528328	7.64935e-05	0.000754158	0.000199001	0.000132563	0.00018288	0.000271382	0.81151	0.000194265	2.44239	0.796604	0.000278477	2.10356	0.667544	0.000196456	1.15797	-0.0807468	0.617792	0.993837	2.42319	1.90131
G910W	missense	47	140	75	35	15	11	2	150	52	45	35	24	4	65	58	48	64	0.000150735	0.000414954	0.000293357	0.000119154	4.14097e-05	0.000195185	3.87557e-05	0.00046255	0.000216588	0.000151481	0.000154633	0.000318723	6.61542e-05	0.000247813	0.000211384	0.00021336	0.000122499	0.438719	0.000217218	-1.1337	0.499542	0.000246313	-0.212199	0.566204	0.000198764	0.327926	-0.702112	-0.796066	-0.682856	-0.327797	-0.339326
G910D	missense	104	82	45	102	95	10	12	55	42	84	43	4	20	46	70	51	80	0.000329732	0.000244263	0.000177558	0.000340912	0.000248458	0.00017892	0.000167941	0.000171542	0.000175723	0.000279911	0.000188995	6.37446e-05	0.000277848	0.000176473	0.000254377	0.000226423	0.000152652	0.646749	0.000252798	0.861872	0.648976	0.000204043	0.952723	0.609657	0.000202481	0.683832	-0.0275013	0.738947	0.639363	1.84159	0.832809
G910P	missense	50	111	98	104	77	19	6	133	87	74	31	7	4	69	95	56	90	0.000160156	0.000329609	0.000382136	0.000347531	0.000201872	0.000325309	9.04299e-05	0.000410475	0.000359618	0.00024698	0.000137451	0.000101991	6.61542e-05	0.000262832	0.000343947	0.000248194	0.000171498	0.583588	0.000315287	0.255985	0.524124	0.000288631	-0.0205693	0.579973	0.000256618	0.4407	-0.555984	-0.463565	-0.188006	0.484113	0.225372
G910Y	missense	104	120	90	79	34	20	20	110	50	69	41	22	4	51	80	76	122	0.000329732	0.000356095	0.000351256	0.000264786	9.05837e-05	0.000341574	0.00027129	0.00034002	0.000208415	0.000230515	0.000180405	0.000293225	6.61542e-05	0.000195246	0.000290205	0.00033528	0.000231805	0.521139	0.00026568	-0.343076	0.565488	0.000239839	0.301883	0.643378	0.000263134	0.960037	-0.100052	0.573865	-0.646644	-0.268383	0.306282
G910A	missense	138	54	67	113	151	13	6	126	90	89	48	14	19	102	118	69	125	0.000436503	0.000161861	0.000262477	0.00037732	0.000393392	0.000227716	9.04299e-05	0.000389032	0.000371878	0.000296376	0.000210472	0.000191234	0.000264617	0.000386738	0.000426351	0.0003048	0.000237459	0.709665	0.000298763	1.46542	0.564738	0.00031694	0.296038	0.572487	0.000338837	0.379385	-0.401082	-0.1111	0.141053	1.02401	0.713613
G910R	missense	160	133	157	154	98	31	18	167	151	144	102	63	6	91	132	87	207	0.00050559	0.000394353	0.000609874	0.000513022	0.000256222	0.000520494	0.000245453	0.000514625	0.000621159	0.000477495	0.000442421	0.000815931	9.26159e-05	0.000345436	0.00047651	0.000383177	0.000391996	0.588966	0.000443368	0.307575	0.603093	0.000513925	0.595036	0.628627	0.00039928	0.839216	-0.326448	0.0587216	-0.944968	-0.757849	0.580609
G910V	missense	207	274	170	204	118	27	22	223	130	168	71	23	10	183	183	106	153	0.000653184	0.000809307	0.000660053	0.000678514	0.000307985	0.000455433	0.000297127	0.000686167	0.000535341	0.000556529	0.000309265	0.000305974	0.000145539	0.000690872	0.000659231	0.000465908	0.000290228	0.54939	0.000613965	-0.072071	0.558555	0.000521825	0.247843	0.542195	0.00052656	0.131273	-0.185482	0.379477	-0.322705	0.26311	0.102348
G910I	missense	96	35	30	83	84	10	18	36	35	91	85	9	22	43	73	49	131	0.00030461	0.000105946	0.000119659	0.000278025	0.000219989	0.00017892	0.000245453	0.00011334	0.000147117	0.000302962	0.0003694	0.000127489	0.000304309	0.000165209	0.000265126	0.000217714	0.000248767	0.711457	0.000180905	1.4826	0.748822	0.000233205	1.73108	0.653331	0.000224204	1.04156	0.137309	1.11396	0.377842	1.41251	1.41841
G910T	missense	85	58	47	64	67	15	12	109	53	51	38	10	7	47	75	49	149	0.000270067	0.000173633	0.000185278	0.000215138	0.000175991	0.000260247	0.000167941	0.000336957	0.000220675	0.00017124	0.000167519	0.000140238	0.000105847	0.000180228	0.000272291	0.000217714	0.000282689	0.631155	0.00018751	0.712289	0.547223	0.000224098	0.159497	0.658162	0.000238231	1.08113	-0.190229	0.368677	-0.122189	0.592101	0.650971
G910K	missense	66	11	14	39	21	1	6	17	16	23	14	6	16	16	9	22	37	0.000210401	3.53152e-05	5.78994e-05	0.000132393	5.69383e-05	3.25309e-05	9.04299e-05	5.51384e-05	6.94717e-05	7.90337e-05	6.44302e-05	8.92425e-05	0.000224924	6.38306e-05	3.58278e-05	0.000100148	7.16146e-05	0.686655	7.06365e-05	1.24468	0.642457	6.70185e-05	0.9019	0.665377	6.78554e-05	1.14022	0.444016	1.81184	0.401465	1.45127	1.0956
G910C	missense	64	7	23	25	47	4	12	34	41	62	41	1	13	38	47	55	61	0.00020412	2.35435e-05	9.26391e-05	8.60554e-05	0.000124229	8.13273e-05	0.000167941	0.000107214	0.000171636	0.000207463	0.000180405	2.54978e-05	0.000185232	0.000146435	0.000171973	0.00024384	0.000116845	0.738133	8.16167e-05	1.7385	0.672884	0.000166679	1.1391	0.621889	0.000169773	0.784021	0.314921	1.5181	0.861212	2.20558	1.22054
G910E	missense	59	92	90	67	68	15	13	61	59	44	36	16	10	36	61	50	39	0.000188419	0.000273693	0.000351256	0.000225068	0.000178579	0.000260247	0.00018086	0.000189921	0.000245194	0.000148188	0.000158928	0.000216732	0.000145539	0.000138925	0.000222132	0.000222068	7.53838e-05	0.574989	0.000257149	0.173497	0.593004	0.000185558	0.51639	0.588803	0.000164627	0.513026	-0.158044	0.44191	-0.172942	0.508828	0.400971
G910Q	missense	59	31	35	42	117	13	18	39	51	50	37	3	16	32	42	28	54	0.000188419	9.41739e-05	0.000138959	0.000142322	0.000305396	0.000227716	0.000245453	0.00012253	0.000212502	0.000167947	0.000163223	5.09957e-05	0.000224924	0.000123906	0.000154059	0.000126274	0.000103653	0.741955	0.000170213	1.77516	0.639546	0.00016655	0.879211	0.603207	0.000126973	0.631009	0.0325736	0.875642	0.644503	1.85003	1.09513
G910N	missense	69	35	29	39	23	2	2	41	22	28	10	4	0	33	45	32	33	0.000219822	0.000105946	0.000115799	0.000132393	6.21145e-05	4.87964e-05	3.87557e-05	0.000128656	9.39911e-05	9.5499e-05	4.72488e-05	6.37446e-05	1.32308e-05	0.000127661	0.000164808	0.000143691	6.40762e-05	0.590496	0.000104063	0.322252	0.541968	9.13488e-05	0.118538	0.572057	0.000125059	0.375866	-0.100052	0.573865	-0.682856	-0.327797	0.272218
G910M	missense	64	3	20	48	117	3	14	34	22	61	48	3	3	11	32	42	84	0.00020412	1.17717e-05	8.10592e-05	0.000162181	0.000305396	6.50618e-05	0.000193778	0.000107214	9.39911e-05	0.00020417	0.000210472	5.09957e-05	5.29234e-05	4.50569e-05	0.000118232	0.000187234	0.000160191	0.839575	0.000140102	2.71161	0.710239	0.000153962	1.4303	0.726428	0.000127678	1.64027	0.473979	1.88002	0.0161139	0.819016	1.92739
V911W	missense	79	27	14	22	30	1	12	21	16	31	23	0	15	33	26	24	67	0.000251225	8.24021e-05	5.78994e-05	7.61259e-05	8.02313e-05	3.25309e-05	0.000167941	6.73914e-05	6.94717e-05	0.000105378	0.000103088	1.27489e-05	0.000211693	0.000127661	9.6735e-05	0.000108857	0.000128152	0.629936	7.41647e-05	0.700589	0.676761	8.63324e-05	1.16932	0.628683	0.000115351	0.839675	0.712861	2.42357	1.22023	2.79464	0.903195
V911G	missense	132	78	80	163	76	10	15	90	54	127	91	25	32	92	79	89	188	0.000417661	0.000232492	0.000312657	0.000542811	0.000199284	0.00017892	0.000206697	0.000278755	0.000224761	0.000421513	0.000395172	0.000331472	0.000436618	0.000349191	0.000286622	0.000391885	0.000356188	0.637675	0.000321811	0.774834	0.676697	0.00033005	1.16882	0.636404	0.000345972	0.902914	0.0626753	0.944136	0.119654	0.988897	0.948856
V911T	missense	89	17	10	15	47	1	10	12	23	68	35	4	12	23	36	43	97	0.000282628	5.29728e-05	4.24596e-05	5.29572e-05	0.000124229	3.25309e-05	0.000142104	3.98222e-05	9.80777e-05	0.000227222	0.000154633	6.37446e-05	0.000172001	9.01138e-05	0.000132563	0.000191588	0.00018469	0.72783	6.81547e-05	1.63966	0.738894	0.000129939	1.65368	0.696532	0.000149739	1.3954	0.640311	2.25849	0.431087	1.49987	1.56292
V911K	missense	30	83	37	67	31	19	10	106	38	31	15	25	9	33	46	27	53	9.73496e-05	0.000247206	0.000146679	0.000225068	8.28194e-05	0.000325309	0.000142104	0.000327767	0.000159376	0.000105378	6.87256e-05	0.000331472	0.000132308	0.000127661	0.000168391	0.00012192	0.000101768	0.551121	0.000175443	-0.0554658	0.467887	0.000165312	-0.458968	0.595141	0.000129935	0.564942	-0.359689	-0.016915	-0.398859	0.138162	0.0168361
V911F	missense	106	114	51	72	101	14	17	83	31	60	51	8	10	43	47	47	130	0.000336013	0.000338437	0.000200718	0.000241617	0.000263987	0.000243982	0.000232534	0.000257313	0.00013077	0.000200877	0.000223358	0.00011474	0.000145539	0.000165209	0.000171973	0.000209006	0.000246882	0.60317	0.00026119	0.443836	0.620113	0.00020308	0.72772	0.669456	0.000198267	1.17363	-0.0208707	0.754035	0.103264	0.962005	0.781729
V911L	missense	178	161	122	171	124	24	23	163	135	150	106	11	1	129	180	97	234	0.000562115	0.000476755	0.000474775	0.000569289	0.000323513	0.000406636	0.000310045	0.000502372	0.000555774	0.000497254	0.000459602	0.000152987	2.64617e-05	0.000488116	0.000648483	0.00042672	0.00044288	0.600248	0.000461083	0.415798	0.61341	0.00050375	0.675465	0.602727	0.00050155	0.627074	-0.117781	0.533525	-0.762037	-0.457711	0.572779
V911P	missense	93	21	10	21	92	2	8	14	16	31	41	9	9	21	37	32	137	0.000295189	6.47445e-05	4.24596e-05	7.28161e-05	0.000240694	4.87964e-05	0.000116267	4.59487e-05	6.94717e-05	0.000105378	0.000180405	0.000127489	0.000132308	8.26043e-05	0.000136146	0.000143691	0.000260074	0.79085	0.000105179	2.2442	0.761862	0.000100301	1.83273	0.733422	0.000155629	1.69756	0.377069	1.65951	0.0161139	0.819016	1.92483
V911E	missense	31	56	40	34	40	6	2	67	64	48	24	4	1	66	78	19	60	0.00010049	0.000167747	0.000158258	0.000115844	0.000106112	0.000113858	3.87557e-05	0.000208301	0.000265627	0.00016136	0.000107384	6.37446e-05	2.64617e-05	0.000251568	0.000283039	8.70856e-05	0.00011496	0.573144	0.00013699	0.155802	0.556494	0.000185668	0.231775	0.522208	0.000184163	-0.0324344	-0.468029	-0.263431	-0.381826	0.166109	0.118381
V911R	missense	136	69	51	57	150	11	18	80	51	103	95	9	17	94	129	55	186	0.000430222	0.000206005	0.000200718	0.00019197	0.000390804	0.000195185	0.000245453	0.000248123	0.000212502	0.000342479	0.000412353	0.000127489	0.000238155	0.0003567	0.000465761	0.00024384	0.000352419	0.69393	0.000247374	1.31447	0.689036	0.000303864	1.26502	0.604315	0.00035468	0.640084	0.0995204	1.02797	0.271386	1.23785	1.07319
V911M	missense	60	21	32	35	24	9	9	46	17	24	7	6	3	71	41	21	54	0.000191559	6.47445e-05	0.000127379	0.000119154	6.47026e-05	0.000162655	0.000129186	0.000143973	7.35583e-05	8.23268e-05	3.43628e-05	8.92425e-05	5.29234e-05	0.000270341	0.000150477	9.57942e-05	0.000103653	0.622224	9.39949e-05	0.626608	0.505296	8.35551e-05	-0.167347	0.513203	0.000155066	-0.10619	-0.100052	0.573865	-0.226924	0.420259	0.11769
V911N	missense	62	29	34	45	74	11	7	29	41	39	41	9	8	14	40	33	68	0.000197839	8.8288e-05	0.000135099	0.000152252	0.000194108	0.000195185	0.000103348	9.18974e-05	0.000171636	0.000131723	0.000180405	0.000127489	0.000119078	5.63211e-05	0.000146894	0.000148046	0.000130037	0.698413	0.000142437	1.35747	0.673989	0.000143915	1.14771	0.682734	0.000120324	1.28239	-0.276143	0.173186	-0.0296436	0.743941	1.26253
V911Y	missense	70	21	25	45	48	14	6	35	25	61	24	12	7	38	95	32	80	0.000222962	6.47445e-05	0.000100359	0.000152252	0.000126817	0.000243982	9.04299e-05	0.000110277	0.000106251	0.00020417	0.000107384	0.000165736	0.000105847	0.000146435	0.000343947	0.000143691	0.000152652	0.69201	0.000111043	1.29605	0.646124	0.00013202	0.930486	0.596146	0.000196681	0.573168	-0.431045	-0.179279	-0.194739	0.473065	0.933234
V911S	missense	137	102	98	92	271	19	14	95	75	140	118	60	25	84	111	107	272	0.000433363	0.000303122	0.000382136	0.000307813	0.000703965	0.000325309	0.000193778	0.000294072	0.000310579	0.000464323	0.000511146	0.000777684	0.000344002	0.000319153	0.000401271	0.000470262	0.000514494	0.708101	0.000424259	1.45041	0.688679	0.00039503	1.26223	0.673017	0.000426295	1.2028	-0.224991	0.289579	-0.354243	0.211366	1.30515
V911A	missense	76	68	47	62	136	16	14	52	31	75	36	26	7	36	46	62	132	0.000241804	0.000203062	0.000185278	0.000208519	0.00035457	0.000276513	0.000193778	0.000162352	0.00013077	0.000250273	0.000158928	0.000344221	0.000105847	0.000138925	0.000168391	0.00027432	0.000250651	0.687769	0.000237857	1.25537	0.644441	0.000175581	0.917368	0.691249	0.000208072	1.35213	-0.15441	0.450179	-0.51216	-0.0477322	1.17496
V911H	missense	46	91	67	42	21	8	6	72	55	49	21	13	2	63	57	32	66	0.000147595	0.00027075	0.000262477	0.000142322	5.69383e-05	0.000146389	9.04299e-05	0.000223617	0.000228848	0.000164654	9.44977e-05	0.000178485	3.96925e-05	0.000240303	0.000207801	0.000143691	0.000126268	0.495034	0.000183122	-0.593494	0.545682	0.000177904	0.147486	0.554286	0.000179516	0.230308	-0.209196	0.325517	-0.652893	-0.278635	-0.0719002
V911C	missense	93	34	22	53	58	11	13	25	29	65	48	11	12	32	66	68	171	0.000295189	0.000103003	8.87791e-05	0.00017873	0.000152698	0.000195185	0.00018086	7.96444e-05	0.000122597	0.000217343	0.000210472	0.000152987	0.000172001	0.000123906	0.000240046	0.000300445	0.00032415	0.682108	0.000130803	1.20107	0.721664	0.000157514	1.51936	0.708599	0.000247137	1.49424	-0.0331052	0.726196	0.050876	0.876051	1.40489
V911D	missense	61	2	6	17	38	1	5	19	9	27	10	1	0	16	17	13	42	0.000194699	8.8288e-06	2.70197e-05	5.95768e-05	0.000100936	3.25309e-05	7.75114e-05	6.12649e-05	4.08657e-05	9.2206e-05	4.72488e-05	2.54978e-05	1.32308e-05	6.38306e-05	6.449e-05	6.09599e-05	8.10376e-05	0.821627	4.90904e-05	2.53943	0.629808	6.03964e-05	0.803295	0.647238	6.75795e-05	0.991652	0.377069	1.65951	-0.284916	0.325111	1.44479
V911I	missense	85	2	4	22	64	1	10	2	3	41	32	1	2	12	23	23	100	0.000270067	8.8288e-06	1.92998e-05	7.61259e-05	0.000168227	3.25309e-05	0.000142104	9.18974e-06	1.63463e-05	0.000138309	0.000141746	2.54978e-05	3.96925e-05	4.88116e-05	8.59867e-05	0.000104503	0.000190344	0.870439	6.81203e-05	3.00768	0.837552	7.63979e-05	2.42278	0.753918	0.000107411	1.86544	0.640311	2.25849	0.192205	1.10793	2.43197
V911Q	missense	11	2	0	0	1	0	0	4	4	1	0	0	0	1	5	1	0	3.76837e-05	8.8288e-06	3.85996e-06	3.30982e-06	5.17621e-06	1.62655e-05	1.29186e-05	1.53162e-05	2.04328e-05	6.58614e-06	4.29535e-06	1.27489e-05	1.32308e-05	7.50948e-06	2.14967e-05	8.70856e-06	1.88459e-06	0.557066	5.2937e-06	0.00156642	0.499253	1.16576e-05	-0.214456	0.531366	9.89983e-06	0.0425748	-0.100052	0.573865	0.0161139	0.819016	-0.0567717
T912P	missense	46	127	113	133	43	14	12	220	139	88	46	8	7	116	166	68	119	0.000147595	0.000376695	0.000440036	0.000443516	0.000113877	0.000243982	0.000167941	0.000676978	0.00057212	0.000293083	0.000201881	0.00011474	0.000105847	0.000439305	0.000598324	0.000300445	0.000226151	0.553593	0.000343531	-0.0317487	0.502848	0.000436015	-0.186428	0.550096	0.000391056	0.195985	-0.1622	0.432453	-0.0350386	0.735089	-0.00739741
T912N	missense	67	52	29	44	158	9	23	32	60	68	66	5	12	53	68	55	96	0.000213541	0.000155975	0.000115799	0.000148942	0.000411509	0.000162655	0.000310045	0.000101087	0.000249281	0.000227222	0.000287788	7.64935e-05	0.000172001	0.000202756	0.000247212	0.00024384	0.000182806	0.745121	0.000208056	1.80554	0.702718	0.000216345	1.37167	0.615985	0.000219153	0.735665	0.280159	1.439	0.351906	1.36996	1.30429
T912L	missense	149	102	46	75	117	11	15	132	85	115	82	12	4	141	176	140	203	0.000471046	0.000303122	0.000181418	0.000251547	0.000305396	0.000195185	0.000206697	0.000407412	0.000351445	0.000381996	0.000356514	0.000165736	6.61542e-05	0.000533173	0.000634152	0.000613954	0.000384457	0.634236	0.000260371	0.741838	0.614804	0.000374342	0.686328	0.598084	0.000541434	0.589043	0.0248867	0.858151	-0.398859	0.138162	0.672403
T912W	missense	69	33	34	46	51	6	10	62	40	48	39	5	8	69	65	44	135	0.000219822	0.00010006	0.000135099	0.000155562	0.000134581	0.000113858	0.000142104	0.000192985	0.000167549	0.00016136	0.000171814	7.64935e-05	0.000119078	0.000262832	0.000236463	0.000195943	0.000256305	0.654514	0.000131325	0.936358	0.612441	0.000173427	0.667907	0.617105	0.000237886	0.744838	0.0962427	1.02052	0.192205	1.10793	0.783034
T912R	missense	193	174	80	139	249	32	28	239	155	189	152	21	42	198	216	151	442	0.00060922	0.000515013	0.000312657	0.000463375	0.000647026	0.00053676	0.000374638	0.000735179	0.000637505	0.000625683	0.000657188	0.000280476	0.000568926	0.000747193	0.000777463	0.000661851	0.000834876	0.660264	0.000484518	0.991523	0.61343	0.000663889	0.675622	0.6311	0.000755346	0.859466	-0.156168	0.446179	0.30716	1.29654	0.842204
T912G	missense	162	69	57	327	1158	26	271	79	42	261	386	36	406	85	83	163	749	0.00051187	0.000206005	0.000223878	0.00108562	0.00299961	0.000439167	0.00351385	0.00024506	0.000175723	0.000862784	0.0016623	0.00047171	0.00538495	0.000322908	0.000300953	0.000714102	0.00141345	0.880878	0.00112878	3.10782	0.834564	0.000736467	2.39949	0.792403	0.000687852	2.18066	0.903153	2.85656	1.05751	2.52765	2.56266
T912S	missense	172	248	174	189	697	40	123	151	59	216	236	41	212	126	141	126	503	0.000543273	0.00073279	0.000675493	0.000628866	0.0018065	0.000666884	0.0016019	0.000465614	0.000245194	0.000714596	0.001018	0.000535455	0.00281817	0.000476852	0.000508755	0.000552994	0.000949836	0.728238	0.000960912	1.64358	0.733791	0.00061085	1.6139	0.6985	0.000622109	1.41152	0.380586	1.66751	0.721244	1.97594	1.55633
T912A	missense	112	34	29	93	125	10	33	69	54	112	87	9	38	53	61	71	208	0.000354855	0.000103003	0.000115799	0.000311123	0.000326101	0.00017892	0.000439231	0.000214427	0.000224761	0.000372117	0.000377991	0.000127489	0.000516003	0.000202756	0.000222132	0.000313508	0.00039388	0.751255	0.000214007	1.86437	0.692061	0.000297324	1.2886	0.698386	0.000283069	1.41059	0.390034	1.68901	0.607178	1.78879	1.52119
T912E	missense	38	104	69	83	29	23	15	75	49	27	19	45	5	75	85	33	52	0.000122472	0.000309008	0.000270197	0.000278025	7.76432e-05	0.000390371	0.000206697	0.000232807	0.000204328	9.2206e-05	8.5907e-05	0.00058645	7.9385e-05	0.00028536	0.000308119	0.000148046	9.98835e-05	0.533241	0.000233718	-0.226984	0.512683	0.000153812	-0.109758	0.518556	0.000210352	-0.0623484	-0.276143	0.173186	-0.868493	-0.632374	-0.13303
T912H	missense	44	12	8	32	87	6	19	3	18	61	33	3	14	27	36	42	107	0.000141314	3.82581e-05	3.47396e-05	0.000109224	0.000227753	0.000113858	0.000258371	1.2253e-05	7.76448e-05	0.00020417	0.000146042	5.09957e-05	0.000198463	0.000105133	0.000132563	0.000187234	0.000203536	0.821039	0.000102494	2.5338	0.774932	0.000110027	1.93462	0.69459	0.000157116	1.3795	0.35588	1.6113	0.590145	1.76084	1.94931
T912C	missense	110	135	123	119	114	20	21	173	88	128	68	36	10	116	92	79	158	0.000348574	0.000400239	0.000478635	0.000397179	0.000297632	0.000341574	0.000284208	0.000533005	0.000363705	0.000424806	0.000296379	0.00047171	0.000145539	0.000439305	0.000333198	0.000348343	0.000299651	0.594079	0.000393421	0.356625	0.574875	0.000404474	0.375062	0.589465	0.000355124	0.518449	-0.0798486	0.619836	-0.510695	-0.045329	0.416712
T912F	missense	97	76	44	80	45	12	12	88	73	67	40	11	11	50	65	59	103	0.00030775	0.000226606	0.000173698	0.000268096	0.000119053	0.000211451	0.000167941	0.000272629	0.000302406	0.000223929	0.000176109	0.000152987	0.00015877	0.000191492	0.000236463	0.000261257	0.000195998	0.588766	0.000196863	0.305655	0.577819	0.000243768	0.398016	0.63041	0.000221302	0.853818	-0.100052	0.573865	0.0161139	0.819016	0.519163
T912D	missense	75	79	72	86	201	9	17	81	61	94	53	43	28	48	56	59	112	0.000238663	0.000235435	0.000281777	0.000287955	0.000522797	0.000162655	0.000232534	0.000251186	0.000253367	0.000312842	0.000231949	0.000560953	0.000383694	0.000183982	0.000204218	0.000261257	0.000212959	0.706729	0.000331991	1.43725	0.62521	0.000262336	0.767452	0.645867	0.000215604	0.980423	0.155221	1.15471	-0.164941	0.521957	1.06171
T912Y	missense	110	93	76	117	51	16	9	137	115	88	44	29	10	137	111	59	126	0.000348574	0.000276636	0.000297217	0.000390559	0.000134581	0.000276513	0.000129186	0.000422728	0.000474042	0.000293083	0.000193291	0.000382468	0.000145539	0.000518154	0.000401271	0.000261257	0.000239344	0.587145	0.000274748	0.290105	0.546441	0.000345786	0.153401	0.539047	0.000355006	0.105487	-0.330501	0.0495004	-0.419615	0.104108	0.182998
T912Q	missense	2	9	2	1	2	4	0	23	5	8	0	2	0	19	4	2	8	9.42093e-06	2.94293e-05	1.15799e-05	6.61965e-06	7.76432e-06	8.13273e-05	1.29186e-05	7.35179e-05	2.45194e-05	2.96376e-05	4.29535e-06	3.82468e-05	1.32308e-05	7.50948e-05	1.79139e-05	1.30628e-05	1.69614e-05	0.467139	1.38483e-05	-0.86108	0.433149	3.29926e-05	-0.729775	0.442883	3.07582e-05	-0.682167	-0.799022	-1.01658	-0.461007	0.0361947	-0.757674
T912K	missense	65	36	41	44	35	0	5	95	27	46	16	2	6	26	69	36	49	0.00020726	0.000108889	0.000162118	0.000148942	9.31718e-05	1.62655e-05	7.75114e-05	0.000294072	0.000114424	0.000154774	7.30209e-05	3.82468e-05	9.26159e-05	0.000101378	0.000250794	0.000161108	9.42297e-05	0.610304	0.00012828	0.512266	0.50265	0.000159073	-0.187973	0.602134	0.000151878	0.622217	0.678099	2.34447	0.384091	1.42276	0.315503
T912M	missense	52	5	10	32	51	0	2	58	14	35	48	1	1	13	54	42	112	0.000166436	1.76576e-05	4.24596e-05	0.000109224	0.000134581	1.62655e-05	3.87557e-05	0.000180732	6.12985e-05	0.000118551	0.000210472	2.54978e-05	2.64617e-05	5.25664e-05	0.000197053	0.000187234	0.000212959	0.796728	7.59807e-05	2.30059	0.657062	0.000142763	1.01576	0.715672	0.000162453	1.55218	0.377069	1.65951	0.0161139	0.819016	1.62284
T912I	missense	86	119	47	55	61	16	18	85	85	96	39	11	14	106	143	65	95	0.000273207	0.000353152	0.000185278	0.00018535	0.000160463	0.000276513	0.000245453	0.000263439	0.000351445	0.000319428	0.000171814	0.000152987	0.000198463	0.000401757	0.00051592	0.000287383	0.000180921	0.543292	0.000221061	-0.130563	0.590319	0.000276531	0.495457	0.544638	0.000346495	0.15128	-0.0517473	0.683778	0.113024	0.978018	0.172058
T912V	missense	144	75	73	86	116	23	28	102	82	116	62	21	20	78	119	101	150	0.000455345	0.000223663	0.000285637	0.000287955	0.000302808	0.000390371	0.000374638	0.000315514	0.000339185	0.000385289	0.000270607	0.000280476	0.000277848	0.000296624	0.000429933	0.000444137	0.000284574	0.652243	0.000275016	0.914578	0.616548	0.000327649	0.699926	0.623115	0.000363817	0.794064	-0.0178652	0.760873	-0.00408951	0.785868	0.802856
Q913R	missense	356	786	518	568	384	89	85	401	223	313	247	218	97	253	370	226	413	0.00112109	0.00231609	0.00200332	0.00188329	0.000996421	0.00146389	0.001111	0.00123143	0.000915392	0.00103402	0.00106525	0.00279201	0.00129662	0.000953704	0.00132921	0.000988422	0.000780222	0.554175	0.00179978	-0.0261688	0.613816	0.00106152	0.67863	0.598429	0.00101289	0.59187	-0.119796	0.528939	-0.333104	0.246048	0.414777
Q913S	missense	367	256	191	606	2336	79	585	304	197	715	830	133	1219	175	244	297	1100	0.00115563	0.000756334	0.000741112	0.00200906	0.0060484	0.00130124	0.00757028	0.00093429	0.000809141	0.00235784	0.00356943	0.00170836	0.0161416	0.000660834	0.000877781	0.00129758	0.00207494	0.849285	0.00238873	2.80475	0.779062	0.00191768	1.96682	0.743662	0.00122778	1.78143	0.764756	2.54165	0.975369	2.39288	2.18433
Q913T	missense	190	415	352	391	187	68	48	275	188	242	79	75	23	218	298	140	232	0.000599799	0.00122426	0.00136257	0.00129745	0.000486564	0.00112232	0.00063301	0.000845456	0.000772362	0.000800216	0.000343628	0.000968918	0.00031754	0.000822288	0.00107125	0.000613954	0.000439111	0.559846	0.00109271	0.0282388	0.558119	0.000690415	0.244437	0.556836	0.000736651	0.251189	-0.248705	0.235619	-0.484488	-0.00233119	0.174622
Q913V	missense	388	327	200	316	404	59	114	311	174	360	366	76	178	228	283	236	546	0.00122158	0.000965282	0.000775852	0.00104921	0.00104818	0.000975927	0.00148563	0.000955733	0.00071515	0.0011888	0.00157639	0.000981667	0.00236832	0.000859836	0.00101751	0.00103196	0.00103087	0.642001	0.000959633	0.816325	0.690813	0.00110902	1.27887	0.641737	0.000985046	0.946593	0.182495	1.21677	0.382476	1.42011	1.01393
Q913Y	missense	163	145	97	106	92	15	21	83	38	69	84	16	21	44	61	44	120	0.000515011	0.000429668	0.000378276	0.000354151	0.000240694	0.000260247	0.000284208	0.000257313	0.000159376	0.000230515	0.000365105	0.000216732	0.000291078	0.000168963	0.000222132	0.000195943	0.000228036	0.572333	0.000350697	0.148017	0.673715	0.000253077	1.14557	0.648162	0.000203769	0.999217	0.0382507	0.88856	0.128088	1.00273	0.764269
Q913P	missense	228	528	351	411	336	136	59	406	204	351	278	342	78	196	221	131	374	0.000719131	0.00155681	0.00135871	0.00136365	0.000872192	0.00222837	0.000775114	0.00124674	0.000837747	0.00115916	0.0011984	0.00437288	0.00104524	0.000739684	0.000795377	0.000574765	0.000706723	0.575282	0.00128784	0.176308	0.629964	0.00111051	0.804511	0.610821	0.000704137	0.693367	-0.458621	-0.242025	-0.621553	-0.227216	0.558062
Q913L	missense	396	304	173	253	224	52	48	188	200	245	150	86	36	210	246	169	309	0.0012467	0.000897595	0.000671633	0.000840695	0.000582324	0.000862069	0.00063301	0.000578954	0.000821401	0.000810095	0.000648598	0.00110916	0.000489541	0.00079225	0.000884946	0.000740228	0.000584224	0.592552	0.000748062	0.34197	0.63364	0.000714762	0.833172	0.592984	0.000750412	0.547275	-0.134132	0.49632	-0.355204	0.209789	0.574139
Q913W	missense	137	56	55	124	177	12	43	75	44	116	141	0	21	70	79	93	245	0.000433363	0.000167747	0.000216158	0.000413728	0.000460683	0.000211451	0.000568417	0.000232807	0.000183896	0.000385289	0.000609939	1.27489e-05	0.000291078	0.000266587	0.000286622	0.000409302	0.00046361	0.731926	0.000314579	1.67896	0.742994	0.000352983	1.68564	0.687561	0.00035653	1.32192	0.429457	1.77871	1.35854	3.02155	1.56218
Q913K	missense	108	11	1	60	113	2	38	16	10	52	55	3	33	28	26	44	72	0.000342294	3.53152e-05	7.71992e-06	0.000201899	0.000295044	4.87964e-05	0.000503824	5.20752e-05	4.49523e-05	0.000174533	0.000240539	5.09957e-05	0.000449849	0.000108887	9.6735e-05	0.000195943	0.000137575	0.850325	0.000134995	2.81473	0.794638	0.000128025	2.08824	0.667955	0.000134785	1.16134	1.01389	3.10854	0.945533	2.34393	2.02144
Q913G	missense	384	365	214	378	509	64	125	370	203	341	334	55	102	283	293	255	657	0.00120902	0.00107711	0.000829892	0.00125442	0.00131993	0.00105725	0.00162774	0.00113646	0.00083366	0.00112623	0.00143894	0.00071394	0.00136278	0.00106635	0.00105334	0.0011147	0.00124006	0.657161	0.00112034	0.961751	0.658074	0.00113382	1.02365	0.641273	0.00111861	0.942796	0.187405	1.22795	0.280763	1.25323	0.976064
Q913A	missense	211	210	123	194	428	54	126	195	92	322	357	50	164	141	162	180	508	0.000665746	0.000620959	0.000478635	0.000645415	0.0011103	0.0008946	0.00164066	0.000600396	0.000380051	0.00106366	0.00153773	0.000650195	0.00218309	0.000533173	0.000583993	0.000788125	0.000959259	0.696568	0.000713827	1.33978	0.746991	0.000895461	1.71681	0.689687	0.000716137	1.33934	0.263389	1.40084	0.526028	1.65564	1.46531
Q913H	missense	102	101	68	70	73	10	6	68	30	70	66	14	22	59	64	49	110	0.000323452	0.000300179	0.000266337	0.000234997	0.00019152	0.00017892	9.04299e-05	0.000211364	0.000126684	0.000233808	0.000287788	0.000191234	0.000304309	0.000225284	0.000232881	0.000217714	0.00020919	0.580022	0.000248258	0.221777	0.673915	0.000214911	1.14714	0.616039	0.000221267	0.736108	-0.296347	0.127215	0.20175	1.12359	0.701674
Q913N	missense	156	192	120	139	257	37	26	77	54	111	129	57	22	53	58	60	177	0.000493029	0.000567986	0.000467055	0.000463375	0.000667731	0.000618087	0.000348801	0.000238933	0.000224761	0.000368824	0.000558395	0.000739438	0.000304309	0.000202756	0.000211384	0.000265611	0.000335458	0.642055	0.000541537	0.816849	0.724076	0.000347728	1.53817	0.680695	0.000253802	1.26568	-0.248472	0.23615	-0.385586	0.159939	1.2069
Q913E	missense	89	88	39	85	95	13	21	57	41	71	60	13	8	45	55	70	122	0.000282628	0.000261921	0.000154398	0.000284645	0.000248458	0.000227716	0.000284208	0.000177668	0.000171636	0.000237101	0.000262016	0.000178485	0.000119078	0.000172718	0.000200636	0.000309154	0.000231805	0.636831	0.000237356	0.766729	0.671927	0.000212105	1.13164	0.66407	0.000228578	1.12952	0.0962427	1.02052	-0.175772	0.504186	1.00929
Q913C	missense	256	383	259	255	143	71	31	327	192	184	83	89	24	181	252	109	240	0.000807059	0.00113009	0.00100359	0.000847315	0.000372687	0.00117111	0.000413394	0.00100474	0.000788708	0.000609218	0.000360809	0.0011474	0.000330771	0.000683363	0.000906443	0.000478971	0.000454187	0.534485	0.00083842	-0.215051	0.5295	0.00069087	0.0213395	0.569758	0.000630741	0.35703	-0.452235	-0.227493	-0.540189	-0.0937195	0.0544396
Q913I	missense	128	274	166	173	44	36	25	176	116	83	24	32	14	88	119	51	69	0.0004051	0.000809307	0.000644613	0.000575909	0.000116465	0.000601822	0.000335883	0.000542195	0.000478129	0.000276618	0.000107384	0.000420714	0.000198463	0.000334172	0.000429933	0.000226423	0.000131922	0.499945	0.000536574	-0.546377	0.490955	0.000351081	-0.279143	0.534766	0.000280612	0.0704272	-0.25328	0.225208	-0.326309	0.257197	-0.251698
Q913M	missense	90	17	13	40	59	4	8	17	16	57	35	0	10	22	42	39	82	0.000285768	5.29728e-05	5.40394e-05	0.000135703	0.000155286	8.13273e-05	0.000116267	5.51384e-05	6.94717e-05	0.000190998	0.000154633	1.27489e-05	0.000145539	8.6359e-05	0.000154059	0.000174171	0.000156421	0.747049	9.95003e-05	1.82402	0.736647	0.00011756	1.63617	0.675415	0.000142753	1.22244	0.155221	1.15471	1.05751	2.52765	1.56088
Q913F	missense	219	122	93	107	114	25	22	157	88	125	58	24	6	81	107	79	145	0.000690868	0.000361981	0.000362836	0.000357461	0.000297632	0.000422902	0.000297127	0.000483993	0.000363705	0.000414927	0.000253426	0.000318723	9.26159e-05	0.000307889	0.00038694	0.000348343	0.000275151	0.607026	0.000344978	0.480819	0.572192	0.000379013	0.354145	0.612028	0.000329581	0.703255	-0.153297	0.45271	-0.536728	-0.0880417	0.51274
Q913D	missense	27	13	6	12	44	0	0	16	9	12	16	0	3	24	11	15	18	8.79287e-05	4.12011e-05	2.70197e-05	4.30277e-05	0.000116465	1.62655e-05	1.29186e-05	5.20752e-05	4.08657e-05	4.28099e-05	7.30209e-05	1.27489e-05	5.29234e-05	9.38685e-05	4.29933e-05	6.96685e-05	3.58073e-05	0.757732	5.69283e-05	1.92651	0.663787	5.21929e-05	1.06818	0.548914	6.05844e-05	0.186305	-0.100052	0.573865	0.618174	1.80683	1.06033
N914E	missense	48	116	64	40	1	31	8	65	26	32	5	37	3	32	38	8	2	0.000153875	0.000344323	0.000250897	0.000135703	5.17621e-06	0.000520494	0.000116267	0.000202174	0.000110337	0.000108671	2.57721e-05	0.000484459	5.29234e-05	0.000123906	0.000139728	3.91885e-05	5.65378e-06	0.432663	0.000184025	-1.19181	0.476531	0.000111739	-0.391586	0.440506	7.71193e-05	-0.701635	-0.650959	-0.679673	-0.96161	-0.785153	-0.761676
N914G	missense	100	81	30	80	113	22	19	90	50	74	55	8	32	82	101	82	203	0.000317171	0.000241321	0.000119659	0.000268096	0.000295044	0.000374105	0.000258371	0.000278755	0.000208415	0.00024698	0.000240539	0.00011474	0.000436618	0.000311643	0.000365443	0.000361405	0.000384457	0.666879	0.00023103	1.05497	0.615243	0.000243673	0.689752	0.643834	0.000355737	0.963774	-0.16075	0.435753	0.580385	1.74483	0.902833
N914C	missense	40	70	62	73	85	8	11	90	67	82	60	9	28	83	72	57	168	0.000128753	0.000208948	0.000243178	0.000244927	0.000222577	0.000146389	0.000155023	0.000278755	0.000277887	0.000273325	0.000262016	0.000127489	0.000383694	0.000315398	0.000261543	0.000252548	0.000318497	0.630795	0.000229907	0.708833	0.618729	0.000272996	0.716932	0.625033	0.000286996	0.809774	0.0248867	0.858151	0.478512	1.57768	0.74518
N914V	missense	64	119	85	101	23	16	8	140	111	92	25	21	11	92	132	62	80	0.00020412	0.000353152	0.000331957	0.000337602	6.21145e-05	0.000276513	0.000116267	0.000431918	0.000457696	0.000306256	0.000111679	0.000280476	0.00015877	0.000349191	0.00047651	0.00027432	0.000152652	0.525045	0.000271206	-0.305601	0.518679	0.000326887	-0.0630154	0.545988	0.000313168	0.162343	-0.376258	-0.0546165	-0.247128	0.387111	-0.0687577
N914Y	missense	39	105	86	93	55	14	9	201	105	92	17	22	6	101	177	49	89	0.000125612	0.000311951	0.000335817	0.000311123	0.000144934	0.000243982	0.000129186	0.000618776	0.000433176	0.000306256	7.73163e-05	0.000293225	9.26159e-05	0.000382984	0.000637735	0.000217714	0.000169614	0.565463	0.000275956	0.0821199	0.472503	0.000358881	-0.422981	0.530886	0.000352011	0.038647	-0.276143	0.173186	-0.500516	-0.0286277	-0.100738
N914L	missense	108	126	61	67	64	16	18	98	67	88	71	16	19	113	83	54	109	0.000342294	0.000373753	0.000239318	0.000225068	0.000168227	0.000276513	0.000245453	0.000303261	0.000277887	0.000293083	0.000309265	0.000216732	0.000264617	0.00042804	0.000300953	0.000239485	0.000207305	0.546645	0.000251591	-0.0983962	0.628507	0.000295874	0.793157	0.548065	0.000293946	0.179352	-0.0517473	0.683778	0.086695	0.93482	0.291371
N914S	missense	99	37	34	87	254	14	38	67	44	78	57	23	57	47	55	46	116	0.000314031	0.000111831	0.000135099	0.000291264	0.000659967	0.000243982	0.000503824	0.000208301	0.000183896	0.000260153	0.00024913	0.000305974	0.000767389	0.000180228	0.000200636	0.000204651	0.000220498	0.812847	0.00029954	2.45522	0.652558	0.00022537	0.980647	0.644359	0.000201503	0.968066	0.314921	1.5181	0.399331	1.44777	1.46798
N914I	missense	23	18	29	15	16	4	2	59	21	17	13	2	3	15	30	8	35	7.53674e-05	5.59157e-05	0.000115799	5.29572e-05	4.39978e-05	8.13273e-05	3.87557e-05	0.000183795	8.99045e-05	5.92753e-05	6.01349e-05	3.82468e-05	5.29234e-05	6.00758e-05	0.000111066	3.91885e-05	6.78454e-05	0.579128	6.71674e-05	0.213201	0.497297	9.82774e-05	-0.229699	0.603175	6.9544e-05	0.630746	-0.321901	0.0690693	0.141053	1.02401	0.204749
N914D	missense	30	3	2	4	7	0	2	16	3	8	10	0	0	3	4	16	20	9.73496e-05	1.17717e-05	1.15799e-05	1.65491e-05	2.07048e-05	1.62655e-05	3.87557e-05	5.20752e-05	1.63463e-05	2.96376e-05	4.72488e-05	1.27489e-05	1.32308e-05	1.5019e-05	1.79139e-05	7.40228e-05	3.95765e-05	0.690523	1.51514e-05	1.28179	0.623978	3.6327e-05	0.75785	0.735711	3.6633e-05	1.71631	0.377069	1.65951	0.0161139	0.819016	1.25198
N914P	missense	35	51	40	38	4	9	2	32	27	7	17	18	3	27	17	17	22	0.000113051	0.000153033	0.000158258	0.000129083	1.29405e-05	0.000162655	3.87557e-05	0.000101087	0.000114424	2.63446e-05	7.73163e-05	0.00024223	5.29234e-05	0.000105133	6.449e-05	7.83771e-05	4.33457e-05	0.501065	0.000113329	-0.535635	0.562576	7.9793e-05	0.279185	0.55143	7.28364e-05	0.206915	-0.622931	-0.615896	-0.66058	-0.291247	-0.0165119
N914F	missense	57	14	13	24	111	4	51	15	27	77	73	6	31	18	26	37	89	0.000182138	4.4144e-05	5.40394e-05	8.27456e-05	0.000289868	8.13273e-05	0.000671765	4.90119e-05	0.000114424	0.000256859	0.000317856	8.92425e-05	0.000423387	7.13401e-05	9.6735e-05	0.000165463	0.000169614	0.828346	0.000117699	2.60389	0.7857	0.000184538	2.01856	0.715318	0.000125788	1.54927	0.916981	2.88803	0.676166	1.90198	2.05724
N914A	missense	34	56	63	40	49	6	15	33	35	21	24	37	15	50	27	14	45	0.000109911	0.000167747	0.000247037	0.000135703	0.000129405	0.000113858	0.000206697	0.00010415	0.000147117	7.24475e-05	0.000107384	0.000484459	0.000211693	0.000191492	0.000100318	6.53142e-05	8.66914e-05	0.583383	0.000169973	0.254019	0.606162	0.000107775	0.618961	0.526591	0.000110954	0.0034614	0.25897	1.39079	-0.35955	0.202658	0.292147
N914T	missense	30	4	1	13	61	2	12	13	6	27	36	0	9	23	1	22	103	9.73496e-05	1.47147e-05	7.71992e-06	4.63375e-05	0.000160463	4.87964e-05	0.000167941	4.28855e-05	2.8606e-05	9.2206e-05	0.000158928	1.27489e-05	0.000132308	9.01138e-05	7.16556e-06	0.000100148	0.000195998	0.884484	5.73087e-05	3.14241	0.784522	8.06563e-05	2.00938	0.755468	9.83564e-05	1.87813	0.53677	2.02289	1.01611	2.45973	2.34331
N914R	missense	46	37	36	30	17	2	2	40	40	17	14	6	2	46	41	22	49	0.000147595	0.000111831	0.000142819	0.000102604	4.65859e-05	4.87964e-05	3.87557e-05	0.000125593	0.000167549	5.92753e-05	6.44302e-05	8.92425e-05	3.96925e-05	0.000176473	0.000150477	0.000100148	9.42297e-05	0.551967	0.00010096	-0.0473512	0.537509	0.000104212	0.0837754	0.553774	0.000130332	0.226112	-0.100052	0.573865	-0.351863	0.21527	0.0875121
N914Q	missense	32	18	17	20	7	0	8	6	12	9	8	2	4	13	6	17	22	0.00010363	5.59157e-05	6.94793e-05	6.95063e-05	2.07048e-05	1.62655e-05	0.000116267	2.14427e-05	5.31254e-05	3.29307e-05	3.86581e-05	3.82468e-05	6.61542e-05	5.25664e-05	2.50794e-05	7.83771e-05	4.33457e-05	0.563774	5.39015e-05	0.0659141	0.651899	3.65392e-05	0.975506	0.641073	4.98421e-05	0.941155	0.854191	2.74515	0.237963	1.18301	0.660859
N914H	missense	22	13	5	5	5	4	2	17	14	13	6	1	0	14	21	12	11	7.22271e-05	4.12011e-05	2.31598e-05	1.98589e-05	1.55286e-05	8.13273e-05	3.87557e-05	5.51384e-05	6.12985e-05	4.6103e-05	3.00674e-05	2.54978e-05	1.32308e-05	5.63211e-05	7.88211e-05	5.66057e-05	2.26151e-05	0.524349	2.49371e-05	-0.312279	0.566326	4.81519e-05	0.308417	0.553081	5.35908e-05	0.220441	-0.321901	0.0690693	-0.284916	0.325111	0.0721931
N914K	missense	13	2	0	0	2	0	0	9	0	13	3	0	0	7	14	5	9	4.39643e-05	8.8288e-06	3.85996e-06	3.30982e-06	7.76432e-06	1.62655e-05	1.29186e-05	3.06325e-05	4.08657e-06	4.6103e-05	1.71814e-05	1.27489e-05	1.32308e-05	3.00379e-05	5.37417e-05	2.61257e-05	1.88459e-05	0.605308	5.94073e-06	0.464336	0.627121	2.45009e-05	0.782353	0.565591	3.21878e-05	0.322903	-0.100052	0.573865	0.0161139	0.819016	0.523197
N914W	missense	29	24	8	3	2	1	1	13	16	8	10	1	3	20	22	13	26	9.42093e-05	7.35733e-05	3.47396e-05	1.32393e-05	7.76432e-06	3.25309e-05	2.58371e-05	4.28855e-05	6.94717e-05	2.96376e-05	4.72488e-05	2.54978e-05	5.29234e-05	7.88495e-05	8.24039e-05	6.09599e-05	5.08841e-05	0.41338	3.23291e-05	-1.37678	0.607335	4.73109e-05	0.628107	0.576784	6.82744e-05	0.414585	-0.100052	0.573865	0.317144	1.31292	-0.111361
N914M	missense	1	0	0	1	1	0	0	1	0	1	0	0	0	0	0	0	0	6.28062e-06	2.94293e-06	3.85996e-06	6.61965e-06	5.17621e-06	1.62655e-05	1.29186e-05	6.12649e-06	4.08657e-06	6.58614e-06	4.29535e-06	1.27489e-05	1.32308e-05	3.75474e-06	3.58278e-06	4.35428e-06	1.88459e-06	0.688576	4.64969e-06	1.26311	0.607259	5.27364e-06	0.627516	0.580447	3.3941e-06	0.444586	-0.100052	0.573865	0.0161139	0.819016	0.778405
V915W	missense	66	66	48	42	24	15	6	33	22	25	19	31	2	22	37	16	43	0.000210401	0.000197177	0.000189138	0.000142322	6.47026e-05	0.000260247	9.04299e-05	0.00010415	9.39911e-05	8.56198e-05	8.5907e-05	0.000407966	3.96925e-05	8.6359e-05	0.000136146	7.40228e-05	8.29222e-05	0.531412	0.000148335	-0.24453	0.603663	9.24171e-05	0.59948	0.601139	9.48624e-05	0.614064	-0.459074	-0.243055	-1.01191	-0.867689	0.323005
V915C	missense	72	78	52	56	48	15	13	41	18	35	29	26	31	38	25	16	71	0.000229243	0.000232492	0.000204578	0.00018866	0.000126817	0.000260247	0.00018086	0.000128656	7.76448e-05	0.000118551	0.00012886	0.000344221	0.000423387	0.000146435	9.31522e-05	7.40228e-05	0.000135691	0.569697	0.000188137	0.122737	0.636438	0.000113428	0.854984	0.610711	0.000112325	0.692466	-0.158044	0.44191	0.0899001	0.940079	0.556729
V915G	missense	151	106	39	58	123	16	21	42	36	48	81	20	14	76	70	37	127	0.000477327	0.000314894	0.000154398	0.00019528	0.000320925	0.000276513	0.000284208	0.00013172	0.000151203	0.00016136	0.000352219	0.000267727	0.000198463	0.000289115	0.000254377	0.000165463	0.000241228	0.63248	0.000246374	0.724998	0.730407	0.000199125	1.58752	0.594404	0.000237546	0.558902	0.0119218	0.828651	-0.130014	0.579261	0.957141
V915T	missense	92	73	49	144	52	13	11	49	47	74	45	12	13	53	50	48	55	0.000292049	0.000217777	0.000192998	0.000479924	0.00013717	0.000227716	0.000155023	0.000153162	0.000196155	0.00024698	0.000197586	0.000165736	0.000185232	0.000202756	0.000182722	0.00021336	0.000105537	0.630485	0.000256967	0.705858	0.653987	0.000198471	0.991782	0.578679	0.000176094	0.430105	-0.166999	0.421534	0.0482986	0.871822	0.709248
V915R	missense	148	152	103	138	116	21	24	153	76	91	53	15	3	108	119	55	89	0.000467906	0.000450269	0.000401436	0.000460065	0.000302808	0.00035784	0.000322964	0.00047174	0.000314666	0.000302962	0.000231949	0.000203983	5.29234e-05	0.000409267	0.000429933	0.00024384	0.000169614	0.59529	0.000403645	0.368241	0.555838	0.000330329	0.22666	0.534686	0.000313163	0.0697721	-0.0445347	0.70019	-0.585946	-0.168795	0.221558
V915L	missense	143	88	55	77	52	8	6	83	45	80	75	1	5	68	67	62	119	0.000452204	0.000261921	0.000216158	0.000258166	0.00013717	0.000146389	9.04299e-05	0.000257313	0.000187982	0.000266739	0.000326446	2.54978e-05	7.9385e-05	0.000259077	0.000243629	0.00027432	0.000226151	0.57745	0.000218354	0.197106	0.659444	0.00025962	1.03433	0.616516	0.000250794	0.740017	-0.209196	0.325517	0.493235	1.60184	0.657151
V915P	missense	83	63	42	102	217	32	12	41	38	120	140	26	93	57	33	18	87	0.000263786	0.000188348	0.000165978	0.000340912	0.000564207	0.00053676	0.000167941	0.000128656	0.000159376	0.000398461	0.000605644	0.000344221	0.0012437	0.000217775	0.000121814	8.27314e-05	0.000165844	0.754274	0.000314861	1.89334	0.786559	0.000323035	2.02526	0.583584	0.000147041	0.47028	-0.504623	-0.346697	0.557878	1.7079	1.46296
V915F	missense	94	71	66	108	145	23	22	92	32	71	89	19	20	51	51	45	72	0.000298329	0.000211891	0.000258617	0.000360771	0.000377863	0.000390371	0.000297127	0.000284882	0.000134857	0.000237101	0.000386581	0.000254978	0.000277848	0.000195246	0.000186304	0.000200297	0.000137575	0.687035	0.000302286	1.24832	0.673799	0.000260855	1.14623	0.59737	0.000179856	0.583197	-0.118535	0.531808	0.0373032	0.853782	0.992584
V915A	missense	78	24	16	76	17	9	11	93	28	82	38	12	1	47	61	44	93	0.000248084	7.35733e-05	6.56193e-05	0.000254856	4.65859e-05	0.000162655	0.000155023	0.000287945	0.000118511	0.000273325	0.000167519	0.000165736	2.64617e-05	0.000180228	0.000222132	0.000195943	0.000177152	0.655716	0.000110159	0.947888	0.594541	0.000211825	0.528367	0.619291	0.000193864	0.762745	-0.0208707	0.754035	-0.796799	-0.514746	0.746333
V915I	missense	50	19	23	55	68	2	17	14	7	56	48	1	8	5	16	23	54	0.000160156	5.88587e-05	9.26391e-05	0.00018535	0.000178579	4.87964e-05	0.000232534	4.59487e-05	3.26926e-05	0.000187705	0.000210472	2.54978e-05	0.000119078	2.25284e-05	6.09072e-05	0.000104503	0.000103653	0.734587	0.000128857	1.70448	0.795029	0.000119205	2.09129	0.748018	7.28978e-05	1.81711	0.678099	2.34447	0.669326	1.89075	1.87096
V915M	missense	32	39	23	44	27	2	12	33	20	44	45	4	14	25	24	25	36	0.00010363	0.000117717	9.26391e-05	0.000148942	7.2467e-05	4.87964e-05	0.000167941	0.00010415	8.5818e-05	0.000148188	0.000197586	6.37446e-05	0.000198463	9.76232e-05	8.95695e-05	0.000113211	6.973e-05	0.601999	0.000107941	0.432598	0.704954	0.000133936	1.3891	0.604724	9.25335e-05	0.643433	0.53677	2.02289	0.493235	1.60184	0.821711
V915E	missense	37	20	6	17	13	3	4	18	11	18	9	3	2	21	14	16	24	0.000119332	6.18016e-05	2.70197e-05	5.95768e-05	3.62335e-05	6.50618e-05	6.45928e-05	5.82017e-05	4.90388e-05	6.25683e-05	4.29535e-05	5.09957e-05	3.96925e-05	8.26043e-05	5.37417e-05	7.40228e-05	4.71149e-05	0.595111	4.61579e-05	0.366525	0.606073	5.31906e-05	0.618271	0.583159	6.43709e-05	0.466797	-0.00314197	0.794375	-0.108825	0.614027	0.483864
V915S	missense	139	117	88	105	88	14	26	85	23	57	88	21	15	79	71	58	110	0.000439643	0.000347266	0.000343536	0.000350841	0.000230341	0.000243982	0.000348801	0.000263439	9.80777e-05	0.000190998	0.000382286	0.000280476	0.000211693	0.000300379	0.00025796	0.000256903	0.00020919	0.591247	0.000317996	0.329454	0.685101	0.0002337	1.23434	0.591491	0.000256108	0.535039	0.155221	1.15471	-0.122189	0.592101	0.69961
V915D	missense	56	99	56	97	18	9	9	67	51	41	23	1	5	53	50	18	34	0.000178998	0.000294293	0.000220018	0.000324363	4.9174e-05	0.000162655	0.000129186	0.000208301	0.000212502	0.000138309	0.000103088	2.54978e-05	7.9385e-05	0.000202756	0.000182722	8.27314e-05	6.59608e-05	0.53616	0.000221962	-0.198983	0.551414	0.00016555	0.19217	0.505568	0.000133542	-0.168729	-0.100052	0.573865	0.493235	1.60184	-0.058514
V915Q	missense	41	118	67	30	3	20	5	32	28	37	9	19	0	25	24	16	16	0.000131893	0.000350209	0.000262477	0.000102604	1.03524e-05	0.000341574	7.75114e-05	0.000101087	0.000118511	0.000125137	4.29535e-05	0.000254978	1.32308e-05	9.76232e-05	8.95695e-05	7.40228e-05	3.20381e-05	0.421828	0.000181411	-1.29574	0.570905	9.6922e-05	0.344117	0.534506	7.33134e-05	0.0682926	-0.64412	-0.66411	-1.28492	-1.31561	-0.294443
V915Y	missense	73	22	13	13	18	3	7	10	15	20	11	0	7	21	20	5	34	0.000232383	6.76875e-05	5.40394e-05	4.63375e-05	4.9174e-05	6.50618e-05	0.000103348	3.36957e-05	6.53851e-05	6.91545e-05	5.15442e-05	1.27489e-05	0.000105847	8.26043e-05	7.52383e-05	2.61257e-05	6.59608e-05	0.58861	5.43096e-05	0.304161	0.657598	5.49449e-05	1.01993	0.575464	6.24823e-05	0.403774	0.200978	1.25883	0.919204	2.30073	0.575956
V915H	missense	26	41	81	66	32	25	13	60	24	40	28	21	29	18	34	26	31	8.47883e-05	0.000123603	0.000316517	0.000221758	8.54075e-05	0.000422902	0.00018086	0.000186858	0.000102164	0.000135016	0.000124565	0.000280476	0.000396925	7.13401e-05	0.000125397	0.000117566	6.0307e-05	0.589982	0.000186821	0.317324	0.589905	0.000137151	0.492228	0.611342	9.36525e-05	0.697639	-0.368897	-0.037867	0.150812	1.04002	0.502397
V915K	missense	50	31	9	16	14	6	4	28	8	21	11	1	1	15	32	11	20	0.000160156	9.41739e-05	3.85996e-05	5.6267e-05	3.88216e-05	0.000113858	6.45928e-05	8.88342e-05	3.67791e-05	7.24475e-05	5.15442e-05	2.54978e-05	2.64617e-05	6.00758e-05	0.000118232	5.22514e-05	3.95765e-05	0.543597	5.69655e-05	-0.12764	0.586839	6.24013e-05	0.468328	0.566012	6.75339e-05	0.32635	-0.24618	0.241365	0.0161139	0.819016	0.222346
V915N	missense	45	21	5	10	11	2	0	16	6	20	15	3	4	18	14	13	21	0.000144454	6.47445e-05	2.31598e-05	3.6408e-05	3.10573e-05	4.87964e-05	1.29186e-05	5.20752e-05	2.8606e-05	6.91545e-05	6.87256e-05	5.09957e-05	6.61542e-05	7.13401e-05	5.37417e-05	6.09599e-05	4.14611e-05	0.554351	3.88424e-05	-0.024477	0.676759	5.46403e-05	1.1693	0.579716	5.68757e-05	0.438594	-0.577173	-0.511779	0.113024	0.978018	0.527807
L916F	missense	96	132	107	234	400	45	145	74	47	194	179	99	215	34	43	71	200	0.00030461	0.00039141	0.000416876	0.000777808	0.00103783	0.000748211	0.00188611	0.000229744	0.000196155	0.000642149	0.000773163	0.00127489	0.00285786	0.000131416	0.000157642	0.000313508	0.000378804	0.734578	0.000655981	1.7044	0.765957	0.000460303	1.86465	0.739385	0.000245343	1.7464	0.401543	1.7152	0.350568	1.36776	1.77182
L916Y	missense	60	52	33	70	56	7	14	40	12	50	25	12	15	25	35	36	62	0.000191559	0.000155975	0.000131239	0.000234997	0.000147522	0.000130124	0.000193778	0.000125593	5.31254e-05	0.000167947	0.000111679	0.000165736	0.000211693	9.76232e-05	0.00012898	0.000161108	0.000118729	0.639632	0.000167433	0.793606	0.64493	0.000114586	0.921182	0.648558	0.00012661	1.00247	0.172949	1.19505	0.106291	0.966971	0.905751
L916R	missense	232	160	105	117	135	38	42	124	101	95	79	28	33	114	128	74	162	0.000731692	0.000473812	0.000409156	0.000390559	0.000351982	0.000634353	0.000555498	0.000382906	0.00041683	0.000316135	0.000343628	0.000369719	0.000449849	0.000431795	0.000462178	0.000326571	0.000307189	0.595464	0.000406377	0.369911	0.606284	0.000364875	0.619913	0.583319	0.000381933	0.468104	-0.0576481	0.670351	0.0851948	0.932359	0.485976
L916K	missense	27	6	0	9	23	3	5	1	9	19	19	0	21	13	9	13	30	8.79287e-05	2.06005e-05	3.85996e-06	3.30982e-05	6.21145e-05	6.50618e-05	7.75114e-05	6.12649e-06	4.08657e-05	6.58614e-05	8.5907e-05	1.27489e-05	0.000291078	5.25664e-05	3.58278e-05	6.09599e-05	5.84224e-05	0.785625	2.99183e-05	2.19408	0.791241	4.96901e-05	2.06176	0.650689	5.19441e-05	1.01992	0.0760393	0.974544	1.35854	3.02155	1.75858
L916G	missense	186	722	576	258	64	86	27	287	213	125	80	132	33	142	176	75	145	0.000587238	0.00212774	0.0022272	0.000857244	0.000168227	0.00141509	0.00036172	0.000882215	0.000874526	0.000414927	0.000347923	0.00169561	0.000449849	0.000536928	0.000634152	0.000330925	0.000275151	0.4566	0.0013451	-0.962182	0.522678	0.000629898	-0.0318417	0.548434	0.000444289	0.182375	-0.592413	-0.546456	-0.576259	-0.152901	-0.27055
L916S	missense	184	316	182	245	147	70	57	233	156	182	90	91	18	132	129	92	136	0.000580957	0.00093291	0.000706373	0.000814216	0.00038304	0.00115485	0.000749277	0.0007168	0.000641591	0.000602632	0.000390877	0.0011729	0.000251386	0.00049938	0.000465761	0.000404948	0.00025819	0.557058	0.000709135	0.00148685	0.570962	0.000587975	0.344561	0.564784	0.00040707	0.316294	-0.187882	0.374015	-0.66892	-0.304932	0.220781
L916V	missense	214	141	111	160	307	19	46	120	89	142	203	18	17	69	93	105	297	0.000675166	0.000417897	0.000432316	0.000532881	0.000797137	0.000325309	0.000607172	0.000370653	0.000367791	0.000470909	0.000876251	0.00024223	0.000238155	0.000262832	0.000336781	0.000461554	0.000561609	0.695995	0.000545058	1.33428	0.722089	0.000521401	1.52268	0.703654	0.000405694	1.45374	0.271016	1.4182	-0.00736722	0.78049	1.4369
L916C	missense	117	123	81	55	49	21	22	96	56	109	66	13	16	71	46	45	116	0.000370556	0.000364924	0.000316517	0.00018535	0.000129405	0.00035784	0.000297127	0.000297135	0.000232934	0.000362238	0.000287788	0.000178485	0.000224924	0.000270341	0.000168391	0.000200297	0.000220498	0.519885	0.000249049	-0.355104	0.635726	0.000295024	0.849432	0.607894	0.000214882	0.669395	-0.0807468	0.617792	0.100435	0.957363	0.387908
L916D	missense	81	36	35	70	32	8	14	41	13	68	38	1	11	14	33	27	34	0.000257505	0.000108889	0.000138959	0.000234997	8.54075e-05	0.000146389	0.000193778	0.000128656	5.7212e-05	0.000227222	0.000167519	2.54978e-05	0.00015877	5.63211e-05	0.000121814	0.00012192	6.59608e-05	0.63063	0.000142063	0.707252	0.686702	0.000145152	1.24682	0.634912	9.15041e-05	0.890695	0.121797	1.07866	0.794265	2.09574	0.948254
L916T	missense	69	258	216	81	25	33	9	108	91	67	26	65	8	62	56	27	56	0.000219822	0.00076222	0.000837611	0.000271405	6.72907e-05	0.000553025	0.000129186	0.000333894	0.000375964	0.000223929	0.000115974	0.000841429	0.000119078	0.000236549	0.000204218	0.00012192	0.000107422	0.454059	0.000484632	-0.986557	0.52905	0.00026244	0.0178334	0.537388	0.000167527	0.0918969	-0.631531	-0.635465	-0.849188	-0.6007	-0.292276
L916A	missense	129	115	66	139	181	13	34	135	88	101	76	11	46	70	96	67	125	0.00040824	0.00034138	0.000258617	0.000463375	0.000471035	0.000227716	0.00045215	0.000416602	0.000363705	0.000335893	0.000330742	0.000152987	0.000621849	0.000266587	0.000347529	0.000296091	0.000237459	0.673367	0.000383602	1.11722	0.600345	0.000361735	0.573618	0.60988	0.000286917	0.685663	0.297888	1.47934	0.60903	1.79183	0.792166
L916E	missense	43	24	8	17	43	6	7	12	8	10	11	4	7	17	17	20	37	0.000138174	7.35733e-05	3.47396e-05	5.95768e-05	0.000113877	0.000113858	0.000103348	3.98222e-05	3.67791e-05	3.62238e-05	5.15442e-05	6.37446e-05	0.000105847	6.75853e-05	6.449e-05	9.14399e-05	7.16146e-05	0.689658	7.04416e-05	1.27349	0.651321	4.10923e-05	0.971	0.641534	7.37825e-05	0.944932	-0.04206	0.70582	0.220234	1.15392	1.06314
L916I	missense	75	162	118	135	33	42	20	87	26	41	24	52	7	41	50	24	42	0.000238663	0.000479698	0.000459335	0.000450136	8.79956e-05	0.000699414	0.00027129	0.000269566	0.000110337	0.000138309	0.000107384	0.000675693	0.000105847	0.000157699	0.000182722	0.000108857	8.10376e-05	0.524782	0.000369291	-0.308126	0.533372	0.000156399	0.0515267	0.55338	0.000132579	0.222887	-0.411301	-0.134353	-0.805072	-0.528319	-0.0112374
L916W	missense	105	117	102	110	48	21	13	50	46	69	44	28	13	78	99	36	60	0.000332873	0.000347266	0.000397576	0.00036739	0.000126817	0.00035784	0.00018086	0.000156226	0.000192069	0.000230515	0.000193291	0.000369719	0.000185232	0.000296624	0.000358278	0.000161108	0.00011496	0.555236	0.000309762	-0.0159924	0.649226	0.000193025	0.954674	0.525351	0.000232743	-0.0066909	-0.296347	0.127215	-0.300156	0.300106	0.310663
L916Q	missense	57	19	9	34	11	5	0	18	13	33	4	6	2	9	10	18	13	0.000182138	5.88587e-05	3.85996e-05	0.000115844	3.10573e-05	9.75927e-05	1.29186e-05	5.82017e-05	5.7212e-05	0.000111964	2.14767e-05	8.92425e-05	3.96925e-05	3.75474e-05	3.94106e-05	8.27314e-05	2.63843e-05	0.621849	6.10898e-05	0.623013	0.597161	6.22137e-05	0.548797	0.631605	4.65184e-05	0.863602	-0.878203	-1.19674	-0.351863	0.21527	0.678471
L916P	missense	88	108	84	44	80	15	21	66	55	57	48	10	7	41	40	32	89	0.000279488	0.00032078	0.000328097	0.000148942	0.000209637	0.000260247	0.000284208	0.000205238	0.000228848	0.000190998	0.000210472	0.000140238	0.000105847	0.000157699	0.000146894	0.000143691	0.000169614	0.561401	0.000251864	0.0431519	0.621687	0.000208889	0.739988	0.631583	0.000154474	0.863425	0.0382507	0.88856	-0.122189	0.592101	0.548855
L916N	missense	38	35	11	41	16	9	9	21	22	27	18	4	12	14	27	15	24	0.000122472	0.000105946	4.63195e-05	0.000139013	4.39978e-05	0.000162655	0.000129186	6.73914e-05	9.39911e-05	9.2206e-05	8.16116e-05	6.37446e-05	0.000172001	5.63211e-05	0.000100318	6.96685e-05	4.71149e-05	0.590271	8.38189e-05	0.320093	0.640243	8.38e-05	0.884643	0.598362	6.83556e-05	0.591319	-0.100052	0.573865	0.431087	1.49987	0.598685
L916M	missense	66	39	16	55	99	6	26	49	21	74	61	8	8	36	30	49	80	0.000210401	0.000117717	6.56193e-05	0.00018535	0.000258811	0.000113858	0.000348801	0.000153162	8.99045e-05	0.00024698	0.000266312	0.00011474	0.000119078	0.000138925	0.000111066	0.000217714	0.000152652	0.73317	0.000156874	1.69089	0.707058	0.00018909	1.40551	0.654787	0.000155089	1.05348	0.486214	1.90786	0.0161139	0.819016	1.38329
L916H	missense	46	28	6	24	14	4	0	12	10	18	19	6	4	2	16	19	33	0.000147595	8.53451e-05	2.70197e-05	8.27456e-05	3.88216e-05	8.13273e-05	1.29186e-05	3.98222e-05	4.49523e-05	6.25683e-05	8.5907e-05	8.92425e-05	6.61542e-05	1.12642e-05	6.09072e-05	8.70856e-05	6.40762e-05	0.580198	5.8483e-05	0.223468	0.708532	5.83124e-05	1.41699	0.728329	5.58333e-05	1.65584	-0.799022	-1.01658	-0.130014	0.579261	1.09877
Y917F	missense	86	146	95	84	78	24	16	97	81	102	74	18	13	77	87	69	93	0.000273207	0.000432611	0.000370556	0.000281335	0.00020446	0.000406636	0.000219616	0.000300198	0.000335099	0.000339186	0.000322151	0.00024223	0.000185232	0.00029287	0.000315284	0.0003048	0.000177152	0.549971	0.000322241	-0.0664918	0.631743	0.000324159	0.818381	0.58399	0.000272526	0.473608	-0.267543	0.192755	-0.116512	0.601415	0.408499
Y917R	missense	211	256	186	159	224	34	28	230	143	180	117	23	11	163	174	127	250	0.000665746	0.000756334	0.000721813	0.000529572	0.000582324	0.000569291	0.000374638	0.00070761	0.000588466	0.000596046	0.000506851	0.000305974	0.00015877	0.000615777	0.000626986	0.000557348	0.000473033	0.590528	0.00064751	0.322559	0.594013	0.000599743	0.524254	0.597622	0.000568286	0.585261	-0.181722	0.388033	-0.284916	0.325111	0.477358
Y917L	missense	174	147	103	169	104	21	15	159	96	116	77	14	6	143	118	110	188	0.000549554	0.000435554	0.000401436	0.00056267	0.000271751	0.00035784	0.000206697	0.000490119	0.000396397	0.000385289	0.000335037	0.000191234	9.26159e-05	0.000540683	0.000426351	0.000483325	0.000356188	0.600307	0.000417853	0.416368	0.587943	0.000401711	0.476937	0.590645	0.000451637	0.528115	-0.238355	0.25917	-0.314879	0.27595	0.473807
Y917S	missense	186	595	408	319	199	77	45	416	266	265	164	148	44	253	243	136	315	0.000587238	0.00175399	0.00157872	0.00105914	0.000517621	0.00126871	0.000594254	0.00127737	0.00109111	0.000875957	0.000708732	0.00189959	0.000595388	0.000953704	0.000874198	0.000596537	0.000595532	0.517334	0.00122737	-0.379576	0.564255	0.000988294	0.292275	0.569032	0.000754993	0.351086	-0.329389	0.052031	-0.50386	-0.0341142	0.0879282
Y917E	missense	52	25	27	70	54	8	13	21	34	54	28	12	2	18	21	31	83	0.000166436	7.65163e-05	0.000108079	0.000234997	0.000142346	0.000146389	0.00018086	6.73914e-05	0.00014303	0.000181119	0.000124565	0.000165736	3.96925e-05	7.13401e-05	7.88211e-05	0.000139337	0.000158306	0.697163	0.000140485	1.34548	0.675767	0.000129026	1.16157	0.714719	0.000111951	1.54437	0.0918335	1.01048	-0.620708	-0.225829	1.35048
Y917Q	missense	38	7	7	21	31	4	0	22	15	20	5	4	2	14	25	14	20	0.000122472	2.35435e-05	3.08797e-05	7.28161e-05	8.28194e-05	8.13273e-05	1.29186e-05	7.04547e-05	6.53851e-05	6.91545e-05	2.57721e-05	6.37446e-05	3.96925e-05	5.63211e-05	9.31522e-05	6.53142e-05	3.95765e-05	0.755775	5.25147e-05	1.90774	0.554432	5.76916e-05	0.215695	0.586634	6.3591e-05	0.495259	-0.799022	-1.01658	-0.205735	0.455025	0.872898
Y917A	missense	103	112	64	115	163	14	17	56	52	71	107	16	7	64	77	48	145	0.000326592	0.000332551	0.000250897	0.000383939	0.000424449	0.000243982	0.000232534	0.000174605	0.000216588	0.000237101	0.000463898	0.000216732	0.000105847	0.000244058	0.000279457	0.00021336	0.000275151	0.661708	0.000347959	1.00537	0.726675	0.000273048	1.55843	0.628357	0.000253006	0.837004	-0.0208707	0.754035	-0.311245	0.281912	1.1336
Y917W	missense	97	43	43	97	125	17	26	65	46	136	79	5	24	54	72	83	165	0.00030775	0.000129489	0.000169838	0.000324363	0.000326101	0.000292778	0.000348801	0.000202174	0.000192069	0.000451151	0.000343628	7.64935e-05	0.000330771	0.000206511	0.000261543	0.00036576	0.000312843	0.722964	0.000237448	1.59298	0.696849	0.000297255	1.32592	0.671136	0.000286664	1.18739	0.0760393	0.974544	0.635903	1.83592	1.36876
Y917N	missense	65	15	2	22	55	2	12	12	7	14	41	1	19	10	25	22	95	0.00020726	4.70869e-05	1.15799e-05	7.61259e-05	0.000144934	4.87964e-05	0.000167941	3.98222e-05	3.26926e-05	4.93961e-05	0.000180405	2.54978e-05	0.000264617	4.13021e-05	9.31522e-05	0.000100148	0.000180921	0.785016	6.99317e-05	2.18824	0.806289	7.55789e-05	2.17906	0.753107	0.000103881	1.8588	0.53677	2.02289	1.01611	2.45973	2.07537
Y917I	missense	82	474	374	148	86	59	22	258	188	109	40	156	25	127	122	61	112	0.000260646	0.00139789	0.00144749	0.000493164	0.000225165	0.000975927	0.000297127	0.000793381	0.000772362	0.000362238	0.000176109	0.00200158	0.000344002	0.000480607	0.000440682	0.000269965	0.000212959	0.468123	0.000890927	-0.851642	0.490622	0.000526022	-0.281734	0.538327	0.000351053	0.0995913	-0.516475	-0.373667	-0.764812	-0.462264	-0.344595
Y917P	missense	61	48	52	99	44	9	15	82	59	104	21	12	7	48	106	53	84	0.000194699	0.000144204	0.000204578	0.000330982	0.000116465	0.000162655	0.000206697	0.000254249	0.000245194	0.000345772	9.44977e-05	0.000165736	0.000105847	0.000183982	0.000383357	0.000235131	0.000160191	0.63178	0.000199057	0.71828	0.574629	0.000234928	0.373142	0.596485	0.000240665	0.575949	0.104068	1.03832	-0.194739	0.473065	0.55579
Y917C	missense	93	159	100	92	129	14	32	92	86	65	56	21	52	70	63	57	121	0.000295189	0.000470869	0.000389856	0.000307813	0.000336454	0.000243982	0.000426313	0.000284882	0.000355532	0.000217343	0.000244835	0.000280476	0.000701234	0.000266587	0.000229298	0.000252548	0.000229921	0.584693	0.000376248	0.266589	0.595713	0.000275648	0.537509	0.613917	0.000244588	0.718725	0.242371	1.35302	0.397967	1.44553	0.507608
Y917T	missense	121	65	54	90	62	7	20	53	48	101	36	8	16	42	39	57	131	0.000383118	0.000194234	0.000212298	0.000301194	0.000163051	0.000130124	0.00027129	0.000165415	0.000200242	0.000335893	0.000158928	0.00011474	0.000224924	0.000161454	0.000143311	0.000252548	0.000248767	0.624332	0.000217694	0.646834	0.641879	0.00021512	0.897393	0.682559	0.00020152	1.28095	0.319077	1.52755	0.29232	1.27219	0.941727
Y917M	missense	56	21	24	14	4	2	1	24	33	11	12	1	1	12	19	20	40	0.000178998	6.47445e-05	9.6499e-05	4.96473e-05	1.29405e-05	4.87964e-05	2.58371e-05	7.65812e-05	0.000138943	3.95168e-05	5.58395e-05	2.54978e-05	2.64617e-05	4.88116e-05	7.16556e-05	9.14399e-05	7.72684e-05	0.512045	5.59579e-05	-0.430313	0.560003	7.77202e-05	0.259124	0.670455	7.22939e-05	1.18181	-0.276143	0.173186	0.0161139	0.819016	0.336874
Y917H	missense	44	2	5	9	19	1	0	10	2	17	19	0	1	7	8	11	47	0.000141314	8.8288e-06	2.31598e-05	3.30982e-05	5.17621e-05	3.25309e-05	1.29186e-05	3.36957e-05	1.22597e-05	5.92753e-05	8.5907e-05	1.27489e-05	2.64617e-05	3.00379e-05	3.2245e-05	5.22514e-05	9.04606e-05	0.773416	2.92122e-05	2.07696	0.758182	4.77844e-05	1.80405	0.747731	5.12487e-05	1.81476	-0.401082	-0.1111	0.317144	1.31292	1.89859
Y917D	missense	58	35	31	28	53	1	0	36	22	24	15	6	6	30	19	14	25	0.000185278	0.000105946	0.000123519	9.59849e-05	0.000139758	3.25309e-05	1.29186e-05	0.00011334	9.39911e-05	8.23268e-05	6.87256e-05	8.92425e-05	9.26159e-05	0.000116397	7.16556e-05	6.53142e-05	4.89995e-05	0.644857	0.000116302	0.843728	0.574248	8.95959e-05	0.370179	0.538791	7.55916e-05	0.103391	-0.401082	-0.1111	0.0161139	0.819016	0.439099
Y917K	missense	82	28	32	36	95	17	15	13	18	35	35	9	17	30	37	18	80	0.000260646	8.53451e-05	0.000127379	0.000122463	0.000248458	0.000292778	0.000206697	4.28855e-05	7.76448e-05	0.000118551	0.000154633	0.000127489	0.000238155	0.000116397	0.000136146	8.27314e-05	0.000152652	0.72875	0.000145911	1.64849	0.744423	9.84283e-05	1.69678	0.63918	0.000121982	0.925653	-0.151205	0.457472	0.271386	1.23785	1.42364
Y917G	missense	96	7	3	26	27	0	2	5	13	11	30	0	2	11	23	47	78	0.00030461	2.35435e-05	1.54398e-05	8.93652e-05	7.2467e-05	1.62655e-05	3.87557e-05	1.83795e-05	5.7212e-05	3.95168e-05	0.000133156	1.27489e-05	3.96925e-05	4.50569e-05	8.59867e-05	0.000209006	0.000148883	0.762375	5.02039e-05	1.97104	0.789459	6.2066e-05	2.04787	0.736083	0.000122233	1.71936	0.377069	1.65951	0.493235	1.60184	1.91276
Y917V	missense	24	0	0	5	7	0	0	0	0	4	2	0	2	1	0	4	6	7.85077e-05	2.94293e-06	3.85996e-06	1.98589e-05	2.07048e-05	1.62655e-05	1.29186e-05	3.06325e-06	4.08657e-06	1.64654e-05	1.2886e-05	1.27489e-05	3.96925e-05	7.50948e-06	3.58278e-06	2.17714e-05	1.31922e-05	0.807841	1.18417e-05	2.4072	0.768307	9.1253e-06	1.88298	0.720636	1.1514e-05	1.59283	-0.100052	0.573865	0.493235	1.60184	1.961
E918S	missense	172	214	127	123	212	43	79	189	126	243	178	33	69	139	113	152	370	0.000543273	0.000632731	0.000494075	0.000410418	0.000551266	0.00071568	0.00103348	0.000582017	0.000518994	0.000803509	0.000768867	0.000433463	0.000926159	0.000525664	0.000408437	0.000666205	0.000699185	0.605366	0.000522123	0.464893	0.664513	0.000668347	1.07384	0.66731	0.000574873	1.15606	0.159585	1.16465	0.329733	1.33358	0.898263
E918Y	missense	64	48	80	94	56	12	17	63	105	84	49	5	12	42	54	48	61	0.00020412	0.000144204	0.000312657	0.000314433	0.000147522	0.000211451	0.000232534	0.000196048	0.000433176	0.000279911	0.000214767	7.64935e-05	0.000172001	0.000161454	0.000197053	0.00021336	0.000116845	0.626596	0.000229704	0.668551	0.6142	0.000280976	0.681622	0.60367	0.000172178	0.6348	0.0412772	0.895446	0.351906	1.36996	0.661658
E918A	missense	124	128	69	127	479	33	84	117	113	181	181	64	117	102	83	102	316	0.000392539	0.000379638	0.000270197	0.000423657	0.00124229	0.000553025	0.00109808	0.000361463	0.000465869	0.000599339	0.000781753	0.00082868	0.00156124	0.000386738	0.000300953	0.000448491	0.000597417	0.772975	0.000578946	2.07273	0.703922	0.000552106	1.38105	0.681211	0.0004334	1.26991	0.297888	1.47934	0.275083	1.24391	1.57456
E918L	missense	197	151	107	187	310	28	70	179	147	228	162	28	63	137	107	166	382	0.000621781	0.000447326	0.000416876	0.000622247	0.000804901	0.000471698	0.000917218	0.000551384	0.000604812	0.000754113	0.000700142	0.000369719	0.000846774	0.000518154	0.00038694	0.000727165	0.0007218	0.694724	0.000572837	1.32209	0.653519	0.000652613	0.988135	0.675506	0.000588515	1.22319	0.288808	1.45868	0.359896	1.38307	1.1778
E918N	missense	68	29	26	56	150	4	26	19	15	52	91	0	22	15	31	38	114	0.000216681	8.8288e-05	0.000104219	0.00018866	0.000390804	8.13273e-05	0.000348801	6.12649e-05	6.53851e-05	0.000174533	0.000395172	1.27489e-05	0.000304309	6.00758e-05	0.000114649	0.000169817	0.000216728	0.785626	0.000192993	2.19409	0.824408	0.000174089	2.32031	0.74195	0.000140318	1.76741	0.632342	2.24036	1.37784	3.05323	2.09394
E918G	missense	195	197	167	236	293	33	51	163	154	279	229	16	26	188	206	213	457	0.000615501	0.000582701	0.000648473	0.000784428	0.000760903	0.000553025	0.000671765	0.000502372	0.000633418	0.00092206	0.00098793	0.000216732	0.000357233	0.000709646	0.000741635	0.000931816	0.000863144	0.655189	0.000694126	0.942838	0.696628	0.000761445	1.3242	0.650055	0.00081156	1.01472	0.0844724	0.993733	0.217029	1.14866	1.09392
E918W	missense	54	99	61	70	55	12	19	70	50	62	36	31	7	64	48	58	125	0.000172717	0.000294293	0.000239318	0.000234997	0.000144934	0.000211451	0.000258371	0.000217491	0.000208415	0.000207463	0.000158928	0.000407966	0.000105847	0.000244058	0.000175556	0.000256903	0.000237459	0.563098	0.000228386	0.0594328	0.597132	0.000198074	0.548567	0.633418	0.000228494	0.878453	0.0870347	0.999563	-0.585946	-0.168795	0.495484
E918T	missense	79	639	396	251	288	77	62	372	223	202	150	147	62	183	124	107	307	0.000251225	0.00188348	0.0015324	0.000834075	0.000747963	0.00126871	0.000813869	0.00114259	0.000915392	0.000668493	0.000648598	0.00188684	0.000833543	0.000690872	0.000447847	0.000470262	0.000580455	0.522335	0.00124948	-0.331596	0.560969	0.000843768	0.266656	0.607368	0.000547359	0.665086	-0.192806	0.362812	-0.354807	0.210439	0.200049
E918P	missense	56	83	75	68	93	15	11	110	71	53	32	25	7	48	75	36	60	0.000178998	0.000247206	0.000293357	0.000228378	0.000243282	0.000260247	0.000155023	0.00034002	0.000294233	0.000177826	0.000141746	0.000331472	0.000105847	0.000183982	0.000272291	0.000161108	0.00011496	0.615522	0.000253056	0.562319	0.531793	0.000238456	0.0392109	0.57068	0.000183086	0.364583	-0.224991	0.289579	-0.495769	-0.0208401	0.322037
E918K	missense	49	9	22	32	55	3	10	40	9	30	29	2	8	24	19	31	63	0.000157015	2.94293e-05	8.87791e-05	0.000109224	0.000144934	6.50618e-05	0.000142104	0.000125593	4.08657e-05	0.000102085	0.00012886	3.82468e-05	0.000119078	9.38685e-05	7.16556e-05	0.000139337	0.000120614	0.748185	9.30916e-05	1.83492	0.647339	9.93511e-05	0.939962	0.668457	0.000106369	1.16545	0.339281	1.57353	0.493235	1.60184	1.31344
E918R	missense	171	96	108	142	316	20	65	134	142	238	185	12	42	148	146	147	404	0.000540133	0.000285465	0.000420736	0.000473305	0.000820429	0.000341574	0.000852625	0.000413538	0.000584379	0.000787044	0.000798935	0.000165736	0.000568926	0.000559456	0.000526668	0.000644434	0.000763261	0.728595	0.000499984	1.647	0.690737	0.000645974	1.27827	0.661549	0.000623455	1.10887	0.397273	1.70548	0.535639	1.67141	1.34471
E918V	missense	182	96	70	93	148	9	29	103	63	114	91	11	5	132	120	96	224	0.000574677	0.000285465	0.000274057	0.000311123	0.000385628	0.000162655	0.000387557	0.000318578	0.00026154	0.000378703	0.000395172	0.000152987	7.9385e-05	0.00049938	0.000433516	0.000422365	0.000424034	0.658587	0.000314068	0.975433	0.65703	0.000338498	1.01551	0.608337	0.000444824	0.673022	0.377069	1.65951	-0.284916	0.325111	0.887987
E918M	missense	82	77	59	89	38	3	8	94	47	62	39	1	7	71	49	34	104	0.000260646	0.000229549	0.000231598	0.000297884	0.000100936	6.50618e-05	0.000116267	0.000291008	0.000196155	0.000207463	0.000171814	2.54978e-05	0.000105847	0.000270341	0.000179139	0.0001524	0.000197882	0.578552	0.000214992	0.207674	0.575043	0.00021661	0.376376	0.586846	0.000199941	0.496994	0.252131	1.37522	0.618174	1.80683	0.360348
E918F	missense	108	82	72	81	139	12	15	120	48	77	51	2	12	62	66	57	114	0.000342294	0.000244263	0.000281777	0.000271405	0.000362335	0.000211451	0.000206697	0.000370653	0.000200242	0.000256859	0.000223358	3.82468e-05	0.000172001	0.000236549	0.000240046	0.000252548	0.000216728	0.662059	0.000289945	1.00874	0.579183	0.000262778	0.40865	0.618794	0.000236468	0.758677	-0.00987536	0.779054	0.652936	1.86386	0.725355
E918H	missense	58	45	24	39	27	7	6	30	21	31	21	16	4	18	22	16	60	0.000185278	0.000135375	9.6499e-05	0.000132393	7.2467e-05	0.000130124	9.04299e-05	9.49607e-05	8.99045e-05	0.000105378	9.44977e-05	0.000216732	6.61542e-05	7.13401e-05	8.24039e-05	7.40228e-05	0.00011496	0.581258	0.000109183	0.233631	0.629576	9.61853e-05	0.801488	0.669671	8.56818e-05	1.17539	-0.158044	0.44191	-0.515365	-0.0529909	0.736838
E918I	missense	84	215	167	197	165	59	53	203	103	135	90	75	55	74	119	100	178	0.000266926	0.000635674	0.000648473	0.000655345	0.000429626	0.000975927	0.000697602	0.000624902	0.000425003	0.000447858	0.000390877	0.000968918	0.000740927	0.000281606	0.000429933	0.000439782	0.000337342	0.592748	0.000592279	0.343854	0.580046	0.00047216	0.41537	0.639867	0.000372166	0.93128	-0.145809	0.469748	-0.116512	0.601415	0.563501
E918D	missense	72	38	18	17	57	11	2	47	15	36	34	10	3	30	12	26	92	0.000229243	0.000114774	7.33393e-05	5.95768e-05	0.00015011	0.000195185	3.87557e-05	0.000147036	6.53851e-05	0.000121844	0.000150337	0.000140238	5.29234e-05	0.000116397	4.65761e-05	0.000117566	0.000175267	0.653986	9.94501e-05	0.931295	0.642118	0.00012115	0.899258	0.692902	0.000113952	1.36567	-0.702112	-0.796066	-0.423219	0.0981951	1.06541
E918Q	missense	36	7	13	55	64	1	15	13	22	81	44	3	12	32	17	37	74	0.000116191	2.35435e-05	5.40394e-05	0.00018535	0.000168227	3.25309e-05	0.000206697	4.28855e-05	9.39911e-05	0.000270032	0.000193291	5.09957e-05	0.000172001	0.000123906	6.449e-05	0.000165463	0.000141345	0.788907	0.00010779	2.22556	0.755635	0.00015005	1.78419	0.663693	0.000123801	1.12643	0.803038	2.62876	0.527997	1.65887	1.71206
E918C	missense	125	85	41	102	168	13	44	51	43	166	147	11	37	43	49	74	237	0.000395679	0.000253092	0.000162118	0.000340912	0.00043739	0.000227716	0.000581335	0.000159289	0.000179809	0.000549943	0.000635712	0.000152987	0.000502772	0.000165209	0.000179139	0.000326571	0.000448534	0.701632	0.000298378	1.38835	0.772516	0.000381188	1.91579	0.736372	0.000279863	1.72173	0.407032	1.72769	0.516716	1.64036	1.67529
N919R	missense	142	46	26	96	396	11	75	73	53	183	138	10	95	82	122	122	351	0.000449064	0.000138318	0.000104219	0.000321053	0.00102748	0.000195185	0.000981811	0.00022668	0.000220675	0.000605925	0.000597053	0.000140238	0.00127016	0.000311643	0.000440682	0.000535577	0.000663377	0.851602	0.000397767	2.82698	0.738338	0.000412583	1.64935	0.698676	0.00048782	1.41296	0.70158	2.3979	0.956992	2.36273	1.9631
N919G	missense	143	93	46	109	77	10	10	196	147	184	79	8	13	130	179	109	307	0.000452204	0.000276636	0.000181418	0.00036408	0.000201872	0.00017892	0.000142104	0.00060346	0.000604812	0.000609218	0.000343628	0.00011474	0.000185232	0.000491871	0.0006449	0.000478971	0.000580455	0.619918	0.000256002	0.604495	0.580168	0.000540279	0.416328	0.630682	0.000549049	0.856042	-0.100052	0.573865	0.207999	1.13385	0.625622
N919A	missense	107	647	739	802	119	112	60	502	458	288	71	219	38	219	315	173	163	0.000339153	0.00190702	0.00285637	0.00265779	0.000310573	0.001838	0.000788032	0.00154081	0.00187574	0.000951697	0.000309265	0.00280476	0.000516003	0.000826043	0.00113216	0.000757645	0.000309074	0.54436	0.00193294	-0.120322	0.501572	0.00116938	-0.196375	0.545435	0.00075623	0.157811	-0.367801	-0.0353715	-0.735244	-0.413751	-0.0529621
N919E	missense	51	20	10	40	70	6	14	55	26	45	24	1	11	28	33	49	64	0.000163296	6.18016e-05	4.24596e-05	0.000135703	0.000183755	0.000113858	0.000193778	0.000171542	0.000110337	0.000151481	0.000107384	2.54978e-05	0.00015877	0.000108887	0.000121814	0.000217714	0.000122499	0.760439	0.00010593	1.95247	0.590018	0.000135186	0.493111	0.654937	0.000142729	1.05471	0.230941	1.32701	0.794265	2.09574	1.16677
N919P	missense	49	248	137	88	54	32	9	174	71	81	38	50	7	128	129	54	92	0.000157015	0.00073279	0.000532675	0.000294574	0.000142346	0.00053676	0.000129186	0.000536068	0.000294233	0.000270032	0.000167519	0.000650195	0.000105847	0.000484362	0.000465761	0.000239485	0.000175267	0.477454	0.000425596	-0.762128	0.513606	0.000316963	-0.102565	0.519353	0.000341219	-0.0558182	-0.618566	-0.605964	-0.788366	-0.500909	-0.306837
N919S	missense	158	89	82	103	72	12	22	71	72	95	74	13	18	80	93	86	202	0.000499309	0.000264864	0.000320377	0.000344222	0.000188932	0.000211451	0.000297127	0.000220554	0.00029832	0.000316135	0.000322151	0.000178485	0.000251386	0.000304134	0.000336781	0.000378823	0.000382573	0.602205	0.000279599	0.434572	0.659849	0.00028929	1.03748	0.649723	0.000350578	1.01201	0.147732	1.13768	0.148739	1.03662	0.828021
N919Y	missense	89	48	26	93	74	8	10	49	35	62	55	8	16	47	44	76	99	0.000282628	0.000144204	0.000104219	0.000311123	0.000194108	0.000146389	0.000142104	0.000153162	0.000147117	0.000207463	0.000240539	0.00011474	0.000224924	0.000180228	0.000161225	0.00033528	0.000188459	0.684148	0.000188413	1.22063	0.67887	0.00018707	1.18576	0.653715	0.000216298	1.0447	-0.0129018	0.772167	0.29232	1.27219	1.15037
N919L	missense	187	201	207	117	134	26	26	151	114	124	111	55	40	136	119	102	239	0.000590378	0.000594473	0.000802872	0.000390559	0.000349394	0.000439167	0.000348801	0.000465614	0.000469956	0.000411634	0.000481079	0.00071394	0.000542464	0.000514399	0.000429933	0.000448491	0.000452303	0.557886	0.000534324	0.0094285	0.624185	0.00045707	0.759459	0.613637	0.000461282	0.716433	-0.100052	0.573865	-0.11929	0.596856	0.495107
N919V	missense	139	78	52	81	39	13	7	90	61	67	32	3	3	91	88	67	159	0.000439643	0.000232492	0.000204578	0.000271405	0.000103524	0.000227716	0.000103348	0.000278755	0.000253367	0.000223929	0.000141746	5.09957e-05	5.29234e-05	0.000345436	0.000318867	0.000296091	0.000301535	0.575727	0.000203	0.18058	0.563674	0.00022445	0.287746	0.609698	0.000315482	0.684173	-0.34309	0.020855	0.0161139	0.819016	0.384166
N919I	missense	50	63	35	27	13	4	1	49	36	29	3	0	1	34	28	13	22	0.000160156	0.000188348	0.000138959	9.2675e-05	3.62335e-05	8.13273e-05	2.58371e-05	0.000153162	0.000151203	9.87921e-05	1.71814e-05	1.27489e-05	2.64617e-05	0.000131416	0.000103901	6.09599e-05	4.33457e-05	0.487284	0.000114054	-0.66784	0.4881	0.000105085	-0.301394	0.511951	8.49055e-05	-0.116447	-0.497992	-0.33161	0.317144	1.31292	-0.361894
N919M	missense	64	16	20	26	74	6	6	6	12	34	25	8	3	17	25	17	55	0.00020412	5.00299e-05	8.10592e-05	8.93652e-05	0.000194108	0.000113858	9.04299e-05	2.14427e-05	5.31254e-05	0.000115257	0.000111679	0.00011474	5.29234e-05	6.75853e-05	9.31522e-05	7.83771e-05	0.000105537	0.757833	0.000103641	1.92748	0.762992	7.53762e-05	1.84154	0.660935	8.6163e-05	1.10384	-0.100052	0.573865	-0.336069	0.241184	1.62429
N919Q	missense	30	3	10	13	32	1	7	20	9	16	33	1	0	5	16	23	72	9.73496e-05	1.17717e-05	4.24596e-05	4.63375e-05	8.54075e-05	3.25309e-05	0.000103348	6.43282e-05	4.08657e-05	5.59822e-05	0.000146042	2.54978e-05	1.32308e-05	2.25284e-05	6.09072e-05	0.000104503	0.000137575	0.776085	4.64941e-05	2.10256	0.730893	7.68045e-05	1.59131	0.774278	8.13785e-05	2.0322	0.502008	1.9438	-0.284916	0.325111	1.90869
N919C	missense	78	203	147	123	115	33	35	231	155	156	72	56	6	115	120	93	147	0.000248084	0.000600358	0.000571274	0.000410418	0.00030022	0.000553025	0.000465068	0.000710673	0.000637505	0.000517012	0.00031356	0.000726689	9.26159e-05	0.00043555	0.000433516	0.000409302	0.00027892	0.554522	0.000470568	-0.0228385	0.549737	0.000544688	0.179099	0.585339	0.000389322	0.484657	-0.0752284	0.630349	-0.894663	-0.675312	0.213639
N919W	missense	77	52	59	63	40	15	4	94	70	89	58	9	3	105	88	63	136	0.000244944	0.000155975	0.000231598	0.000211829	0.000106112	0.000260247	6.45928e-05	0.000291008	0.000290146	0.000296376	0.000253426	0.000127489	5.29234e-05	0.000398002	0.000318867	0.000278674	0.00025819	0.594994	0.000176379	0.365399	0.613227	0.000282739	0.674038	0.579174	0.000313433	0.434155	-0.605202	-0.575556	-0.381826	0.166109	0.491197
N919T	missense	55	93	68	40	47	12	22	62	51	52	32	15	1	60	64	42	67	0.000175857	0.000276636	0.000266337	0.000135703	0.000124229	0.000211451	0.000297127	0.000192985	0.000212502	0.000174533	0.000141746	0.000203983	2.64617e-05	0.000229039	0.000232881	0.000187234	0.000128152	0.53348	0.000200726	-0.224688	0.591803	0.000180441	0.507027	0.568988	0.000194327	0.350729	0.147732	1.13768	-0.886976	-0.6627	0.211022
N919F	missense	84	23	34	93	56	9	15	35	34	109	82	17	43	53	69	78	148	0.000266926	7.06304e-05	0.000135099	0.000311123	0.000147522	0.000162655	0.000206697	0.000110277	0.00014303	0.000362238	0.000356514	0.000229481	0.000582157	0.000202756	0.000250794	0.000343988	0.000280805	0.701519	0.000166094	1.38727	0.748182	0.000243015	1.72609	0.662945	0.000269586	1.1203	0.104068	1.03832	0.404294	1.45591	1.41122
N919D	missense	72	44	18	35	14	5	1	38	18	22	36	6	0	26	40	23	61	0.000229243	0.000132432	7.33393e-05	0.000119154	3.88216e-05	9.75927e-05	2.58371e-05	0.000119467	7.76448e-05	7.57406e-05	0.000158928	8.92425e-05	1.32308e-05	0.000101378	0.000146894	0.000104503	0.000116845	0.544237	9.09366e-05	-0.121496	0.658721	0.000107945	1.02869	0.626067	0.000117405	0.818247	-0.577173	-0.511779	-0.828984	-0.567552	0.575147
N919K	missense	33	23	7	26	30	3	9	29	13	20	17	2	6	26	23	17	55	0.000106771	7.06304e-05	3.08797e-05	8.93652e-05	8.02313e-05	6.50618e-05	0.000129186	9.18974e-05	5.7212e-05	6.91545e-05	7.73163e-05	3.82468e-05	9.26159e-05	0.000101378	8.59867e-05	7.83771e-05	0.000105537	0.665246	6.77766e-05	1.03931	0.611551	7.3895e-05	0.660977	0.626639	9.28198e-05	0.822931	0.297888	1.47934	0.384091	1.42276	0.841074
N919H	missense	42	13	16	32	72	5	11	16	5	42	27	2	14	24	25	28	80	0.000135033	4.12011e-05	6.56193e-05	0.000109224	0.000188932	9.75927e-05	0.000155023	5.20752e-05	2.45194e-05	0.000141602	0.00012027	3.82468e-05	0.000198463	9.38685e-05	9.31522e-05	0.000126274	0.000152652	0.775255	0.000101244	2.0946	0.743795	8.46166e-05	1.69189	0.681195	0.000116487	1.26979	0.200978	1.25883	0.715084	1.96583	1.68543
Q920L	missense	179	148	147	209	228	47	50	113	86	159	123	40	68	68	82	87	165	0.000565256	0.000438497	0.000571274	0.000695063	0.000592676	0.000780742	0.000658847	0.00034921	0.000355532	0.000526891	0.000532623	0.000522706	0.000912928	0.000259077	0.000297371	0.000383177	0.000312843	0.6569	0.000574378	0.959251	0.676126	0.000441064	1.16437	0.649662	0.000313117	1.0115	-0.073723	0.633774	0.242179	1.18993	1.04504
Q920C	missense	89	24	21	45	46	9	6	36	18	39	29	3	33	38	26	13	76	0.000282628	7.35733e-05	8.49191e-05	0.000152252	0.000121641	0.000162655	9.04299e-05	0.00011334	7.76448e-05	0.000131723	0.00012886	5.09957e-05	0.000449849	0.000146435	9.6735e-05	6.09599e-05	0.000145114	0.686154	0.000108096	1.23987	0.652858	0.000112892	0.982986	0.613943	0.000112311	0.718941	-0.254954	0.2214	0.945533	2.34393	0.9806
Q920A	missense	99	47	45	99	38	8	15	73	66	93	34	26	16	50	51	64	84	0.000314031	0.000141261	0.000177558	0.000330982	0.000100936	0.000146389	0.000206697	0.00022668	0.0002738	0.000309549	0.000150337	0.000344221	0.000224924	0.000191492	0.000186304	0.000283028	0.000160191	0.630403	0.000187684	0.705071	0.599843	0.000240092	0.569701	0.625429	0.000205254	0.813023	0.149825	1.14244	-0.184801	0.489372	0.695932
Q920S	missense	197	224	188	216	84	23	11	148	100	109	35	36	19	103	163	62	110	0.000621781	0.00066216	0.000729533	0.000718231	0.000219989	0.000390371	0.000155023	0.000456424	0.000412744	0.000362238	0.000154633	0.00047171	0.000264617	0.000390493	0.000587576	0.00027432	0.00020919	0.553226	0.000582478	-0.0352682	0.538794	0.000346509	0.0937898	0.551692	0.000365395	0.209059	-0.401082	-0.1111	-0.251058	0.380663	0.0891935
Q920V	missense	165	154	96	200	209	24	34	260	202	176	125	10	29	128	189	123	253	0.000521291	0.000456155	0.000374416	0.000665274	0.000543502	0.000406636	0.00045215	0.000799507	0.000829574	0.000582873	0.000541214	0.000140238	0.000396925	0.000484362	0.000680728	0.000539931	0.000478687	0.65889	0.000509837	0.978335	0.578618	0.000688292	0.404241	0.615966	0.000545927	0.735511	0.046076	0.906366	0.451842	1.53392	0.706029
Q920I	missense	95	46	44	81	45	7	24	60	24	84	64	11	10	18	20	42	89	0.00030147	0.000138318	0.000173698	0.000271405	0.000119053	0.000130124	0.000322964	0.000186858	0.000102164	0.000279911	0.000279198	0.000152987	0.000145539	7.13401e-05	7.52383e-05	0.000187234	0.000169614	0.632102	0.000175619	0.721369	0.692025	0.000212033	1.28831	0.726012	0.000125857	1.63687	0.394798	1.69985	-0.0216747	0.757016	1.21552
Q920D	missense	64	98	67	101	101	32	12	91	35	54	52	41	9	38	51	24	73	0.00020412	0.00029135	0.000262477	0.000337602	0.000263987	0.00053676	0.000167941	0.000281819	0.000147117	0.000181119	0.000227653	0.000535455	0.000132308	0.000146435	0.000186304	0.000108857	0.00013946	0.624246	0.000288854	0.646011	0.605827	0.000209427	0.616348	0.603838	0.000145264	0.636171	-0.504623	-0.346697	-0.607135	-0.20356	0.632844
Q920Y	missense	86	121	86	81	132	20	49	57	41	90	90	16	26	32	39	36	105	0.000273207	0.000359038	0.000335817	0.000271405	0.000344218	0.000341574	0.000645928	0.000177668	0.000171636	0.000299669	0.000390877	0.000216732	0.000357233	0.000123906	0.000143311	0.000161108	0.000199767	0.614615	0.000327619	0.553624	0.71728	0.000259963	1.48519	0.673834	0.000157023	1.20949	0.276699	1.43113	0.217029	1.14866	1.08277
Q920T	missense	98	128	58	55	55	11	13	75	52	42	52	12	11	45	34	24	111	0.000310891	0.000379638	0.000227738	0.00018535	0.000144934	0.000195185	0.00018086	0.000232807	0.000216588	0.000141602	0.000227653	0.000165736	0.00015877	0.000172718	0.000125397	0.000108857	0.000211075	0.525484	0.000234415	-0.301397	0.61119	0.000204663	0.658157	0.644928	0.000154512	0.972727	-0.0331052	0.726196	-0.0186482	0.761982	0.443162
Q920E	missense	44	45	27	43	28	7	8	37	26	20	16	14	5	25	20	16	9	0.000141314	0.000135375	0.000108079	0.000145632	7.50551e-05	0.000130124	0.000116267	0.000116403	0.000110337	6.91545e-05	7.30209e-05	0.000191234	7.9385e-05	9.76232e-05	7.52383e-05	7.40228e-05	1.88459e-05	0.586379	0.000116035	0.282755	0.566948	9.2229e-05	0.313268	0.513257	6.64326e-05	-0.105748	-0.0488995	0.690258	-0.381826	0.166109	0.163425
Q920K	missense	33	13	24	51	36	4	7	6	4	19	24	3	4	0	3	8	26	0.000106771	4.12011e-05	9.6499e-05	0.000172111	9.57599e-05	8.13273e-05	0.000103348	2.14427e-05	2.04328e-05	6.58614e-05	0.000107384	5.09957e-05	6.61542e-05	3.75474e-06	1.43311e-05	3.91885e-05	5.08841e-05	0.69875	0.000101393	1.36071	0.80121	5.37802e-05	2.13947	0.817132	2.70396e-05	2.3832	0.104068	1.03832	0.113024	0.978018	1.96113
Q920G	missense	159	372	263	116	127	60	15	251	171	127	77	71	43	101	122	73	168	0.000502449	0.00109771	0.00101903	0.000387249	0.000331278	0.000992193	0.000206697	0.000771938	0.00070289	0.000421513	0.000335037	0.000917922	0.000582157	0.000382984	0.000440682	0.000322217	0.000318497	0.495776	0.000708818	-0.586378	0.535813	0.000557845	0.070552	0.598374	0.000366095	0.591419	-0.681262	-0.748623	-0.197766	0.4681	0.0251974
Q920R	missense	175	86	79	112	95	13	18	76	54	83	68	16	17	61	97	74	245	0.000552694	0.000256035	0.000308797	0.00037401	0.000248458	0.000227716	0.000245453	0.00023587	0.000224761	0.000276618	0.000296379	0.000216732	0.000238155	0.000232794	0.000351112	0.000326571	0.00046361	0.629473	0.000296825	0.696145	0.653224	0.000258407	0.985836	0.685759	0.000343522	1.30717	0.0325736	0.875642	0.0409375	0.859745	0.996383
Q920N	missense	53	50	24	42	51	12	16	68	22	28	31	6	5	30	16	17	39	0.000169577	0.00015009	9.6499e-05	0.000142322	0.000134581	0.000211451	0.000219616	0.000211364	9.39911e-05	9.5499e-05	0.000137451	8.92425e-05	7.9385e-05	0.000116397	6.09072e-05	7.83771e-05	7.53838e-05	0.624833	0.000130873	0.651635	0.57386	0.000134576	0.367152	0.58514	8.27663e-05	0.483025	0.0164536	0.838963	-0.0508329	0.709176	0.500604
Q920M	missense	60	31	13	46	30	6	11	38	23	35	29	23	6	19	28	38	51	0.000191559	9.41739e-05	5.40394e-05	0.000155562	8.02313e-05	0.000113858	0.000155023	0.000119467	9.80777e-05	0.000118551	0.00012886	0.000305974	9.26159e-05	7.50948e-05	0.000103901	0.000169817	9.79989e-05	0.644431	9.60016e-05	0.839642	0.63808	0.000116239	0.867784	0.662664	0.000111703	1.118	0.134031	1.1065	-0.518999	-0.0589538	0.941809
Q920P	missense	51	19	11	38	3	2	5	24	15	20	11	2	0	15	20	9	29	0.000163296	5.88587e-05	4.63195e-05	0.000129083	1.03524e-05	4.87964e-05	7.75114e-05	7.65812e-05	6.53851e-05	6.91545e-05	5.15442e-05	3.82468e-05	1.32308e-05	6.00758e-05	7.52383e-05	4.35428e-05	5.65378e-05	0.592931	6.11534e-05	0.345615	0.591049	6.56662e-05	0.501149	0.602533	5.88487e-05	0.625482	0.200978	1.25883	-0.461007	0.0361947	0.490749
Q920H	missense	55	0	14	10	23	2	1	14	16	29	21	2	0	12	26	40	86	0.000175857	2.94293e-06	5.78994e-05	3.6408e-05	6.21145e-05	4.87964e-05	2.58371e-05	4.59487e-05	6.94717e-05	9.87921e-05	9.44977e-05	3.82468e-05	1.32308e-05	4.88116e-05	9.6735e-05	0.000178526	0.00016396	0.747379	3.98412e-05	1.82719	0.695846	7.71775e-05	1.3181	0.734428	0.000122008	1.7058	-0.276143	0.173186	-0.461007	0.0361947	1.61703
Q920W	missense	58	18	22	62	51	9	30	18	6	53	35	9	16	11	14	30	69	0.000185278	5.59157e-05	8.87791e-05	0.000208519	0.000134581	0.000162655	0.000400475	5.82017e-05	2.8606e-05	0.000177826	0.000154633	0.000127489	0.000224924	4.50569e-05	5.37417e-05	0.000134983	0.000131922	0.716159	0.000121949	1.52771	0.755738	0.000104816	1.78499	0.741842	9.14257e-05	1.76653	0.39131	1.69191	0.246563	1.19712	1.69308
Q920F	missense	145	42	25	84	82	7	34	39	58	79	65	5	18	50	45	38	135	0.000458485	0.000126546	0.000100359	0.000281335	0.000214813	0.000130124	0.00045215	0.00012253	0.000241108	0.000263446	0.000283493	7.64935e-05	0.000251386	0.000191492	0.000164808	0.000169817	0.000256305	0.702065	0.000180763	1.39251	0.694355	0.000227644	1.30648	0.656864	0.000195605	1.0705	0.540926	2.03235	0.516716	1.64036	1.25649
K921G	missense	402	220	172	269	469	42	101	280	167	295	220	43	112	281	270	252	511	0.00126554	0.000650388	0.000667773	0.000893652	0.00121641	0.000699414	0.00131769	0.000860772	0.000686544	0.000974749	0.000949272	0.000560953	0.00149508	0.00105884	0.000970933	0.00110163	0.000964913	0.695151	0.000857056	1.32618	0.644938	0.000867834	0.921247	0.62039	0.00102408	0.771747	0.27508	1.42744	0.42574	1.4911	1.00639
K921I	missense	124	243	119	95	214	39	21	195	98	129	103	59	29	121	104	95	269	0.000392539	0.000718076	0.000463195	0.000317743	0.000556443	0.000650618	0.000284208	0.000600396	0.00040457	0.000428099	0.000446716	0.000764935	0.000396925	0.000458078	0.000376192	0.000418011	0.000508841	0.586666	0.000513864	0.285512	0.595907	0.000469946	0.539017	0.638777	0.00044028	0.922351	-0.359689	-0.016915	-0.284916	0.325111	0.582293
K921V	missense	329	490	368	398	679	84	182	418	353	467	372	95	235	287	342	313	960	0.0010363	0.00144498	0.00142433	0.00132062	0.00175991	0.00138256	0.0023641	0.0012835	0.00144665	0.00154116	0.00160216	0.0012239	0.00312248	0.00108137	0.00122889	0.00136724	0.0018111	0.64267	0.00148746	0.822749	0.647357	0.00146837	0.940101	0.678009	0.00137215	1.24368	0.23298	1.33165	0.406755	1.45995	1.00218
K921L	missense	315	478	329	402	506	94	77	472	309	407	306	120	97	394	341	268	754	0.000992338	0.00140967	0.00127379	0.00133386	0.00131217	0.00154522	0.00100765	0.00144892	0.00126684	0.00134357	0.00131867	0.00154262	0.00129662	0.00148312	0.00122531	0.0011713	0.00142287	0.619549	0.00133237	0.600949	0.617702	0.0013445	0.708922	0.619466	0.00132565	0.764176	-0.185681	0.379024	-0.0754454	0.668793	0.691349
K921Y	missense	127	81	47	75	94	16	18	117	64	57	39	15	4	110	107	67	152	0.00040196	0.000241321	0.000185278	0.000251547	0.00024587	0.000276513	0.000245453	0.000361463	0.000265627	0.000190998	0.000171814	0.000203983	6.61542e-05	0.000416776	0.00038694	0.000296091	0.000288343	0.635811	0.000231004	0.756949	0.543732	0.000247476	0.132288	0.582124	0.000347038	0.458319	-0.0517473	0.683778	-0.489036	-0.00979256	0.449185
K921N	missense	115	66	90	70	57	10	10	100	66	102	57	11	9	103	96	52	188	0.000364276	0.000197177	0.000351256	0.000234997	0.00015011	0.00017892	0.000142104	0.000309388	0.0002738	0.000339186	0.00024913	0.000152987	0.000132308	0.000390493	0.000347529	0.000230777	0.000356188	0.590527	0.000233385	0.322546	0.612688	0.000292876	0.669838	0.604277	0.000331247	0.639766	-0.100052	0.573865	-0.0630674	0.689102	0.54405
K921R	missense	317	328	217	260	382	59	75	301	250	289	254	42	42	302	346	219	758	0.000998618	0.000968225	0.000841471	0.000863864	0.000991244	0.000975927	0.000981811	0.000925101	0.00102573	0.00095499	0.00109531	0.000548204	0.000568926	0.00113769	0.00124322	0.000957942	0.00143041	0.628119	0.000916201	0.683163	0.638743	0.00100028	0.87295	0.640539	0.00119231	0.936783	0.00261035	0.807464	0.0161139	0.819016	0.830965
K921A	missense	203	454	254	264	297	91	71	308	194	269	190	118	40	187	188	141	391	0.000640623	0.00133903	0.00098429	0.000877103	0.000771255	0.00149642	0.000930136	0.000946543	0.000796881	0.000889129	0.000820411	0.00151712	0.000542464	0.000705891	0.000677145	0.000618308	0.000738761	0.568018	0.000992921	0.106623	0.614641	0.000863241	0.685063	0.626814	0.000685026	0.824367	-0.206507	0.331636	-0.446649	0.0597524	0.538685
K921D	missense	111	210	198	189	197	23	33	141	105	163	157	19	19	118	159	111	387	0.000351715	0.000620959	0.000768132	0.000628866	0.000512445	0.000390371	0.000439231	0.000434981	0.000433176	0.000540063	0.000678665	0.000254978	0.000264617	0.000446814	0.000573245	0.00048768	0.000731223	0.602039	0.000632601	0.43298	0.675191	0.000521721	1.15708	0.667858	0.00055974	1.16054	0.0512157	0.91806	0.0161139	0.819016	0.916869
K921S	missense	329	426	387	398	506	97	108	463	370	397	318	104	73	324	402	249	633	0.0010363	0.00125663	0.00149766	0.00132062	0.00131217	0.00159401	0.00140812	0.00142135	0.00151612	0.00131064	0.00137022	0.00133864	0.000979082	0.00122029	0.00144386	0.00108857	0.00119483	0.624758	0.00134677	0.650918	0.617016	0.00140458	0.703573	0.614094	0.00123689	0.720178	-0.0538516	0.67899	-0.135844	0.569697	0.691557
K921M	missense	100	55	28	137	319	9	68	90	89	159	181	9	57	98	95	93	451	0.000317171	0.000164804	0.000111939	0.000456756	0.000828194	0.000162655	0.000891381	0.000278755	0.000367791	0.000526891	0.000781753	0.000127489	0.000767389	0.000371719	0.000343947	0.000409302	0.000851837	0.811895	0.000390423	2.44608	0.731645	0.000488798	1.59718	0.720211	0.000494201	1.58935	0.738797	2.48259	0.779542	2.07159	1.87754
K921C	missense	178	112	104	183	270	46	34	148	158	163	122	86	20	140	122	97	386	0.000562115	0.000332551	0.000405296	0.000609007	0.000701377	0.000764476	0.00045215	0.000456424	0.000649765	0.000540063	0.000528328	0.00110916	0.000277848	0.000529418	0.000440682	0.00042672	0.000729338	0.704958	0.000512058	1.42026	0.631094	0.000543645	0.81332	0.65944	0.000531539	1.09159	-0.228082	0.282545	-0.601186	-0.193799	1.10839
K921T	missense	144	89	63	92	41	10	6	100	75	96	72	12	14	100	140	122	164	0.000455345	0.000264864	0.000247037	0.000307813	0.0001087	0.00017892	9.04299e-05	0.000309388	0.000310579	0.000319428	0.00031356	0.000165736	0.000198463	0.000379229	0.000505172	0.000535577	0.000310958	0.570106	0.000232104	0.126657	0.627132	0.000313239	0.782432	0.612405	0.000432734	0.706345	-0.296347	0.127215	0.0782618	0.920984	0.538478
K921Q	missense	67	84	60	84	56	21	10	87	94	75	54	21	3	112	103	54	156	0.000213541	0.000250149	0.000235458	0.000281335	0.000147522	0.00035784	0.000142104	0.000269566	0.000388224	0.000250273	0.000236244	0.000280476	5.29234e-05	0.000424286	0.000372609	0.000239485	0.000295881	0.589186	0.000228616	0.309686	0.599011	0.000286077	0.563216	0.576367	0.000333065	0.411165	-0.401082	-0.1111	-0.724249	-0.39571	0.428023
K921H	missense	80	57	31	92	182	6	29	52	37	103	116	13	32	58	80	100	269	0.000254365	0.00017069	0.000123519	0.000307813	0.000473623	0.000113858	0.000387557	0.000162352	0.00015529	0.000342479	0.000502556	0.000178485	0.000436618	0.00022153	0.000290205	0.000439782	0.000508841	0.752028	0.000268911	1.87179	0.754851	0.000290669	1.77808	0.711581	0.000365089	1.51866	0.531971	2.01197	0.3885	1.43	1.72284
K921P	missense	100	74	46	79	75	12	16	124	90	124	76	13	20	98	139	104	179	0.000317171	0.00022072	0.000181418	0.000264786	0.000196696	0.000211451	0.000219616	0.000382906	0.000371878	0.000411634	0.000330742	0.000178485	0.000277848	0.000371719	0.000501589	0.0004572	0.000339227	0.626635	0.000215905	0.668925	0.615254	0.00037429	0.689836	0.61438	0.000417434	0.722517	0.0164536	0.838963	0.192205	1.10793	0.693759
K921W	missense	169	217	156	194	233	36	42	202	118	152	95	38	36	207	218	166	370	0.000533853	0.00064156	0.000606014	0.000645415	0.000605617	0.000601822	0.000555498	0.000621839	0.000486302	0.00050384	0.000412353	0.000497208	0.000489541	0.000780986	0.000784628	0.000727165	0.000699185	0.621577	0.000624651	0.620403	0.587277	0.000506084	0.47174	0.612347	0.000747991	0.705866	-0.0347853	0.722373	-0.00674901	0.781505	0.599336
K921E	missense	113	112	96	110	176	24	31	123	65	84	92	28	35	73	72	62	169	0.000357995	0.000332551	0.000374416	0.00036739	0.000458095	0.000406636	0.000413394	0.000379843	0.000269714	0.000279911	0.000399467	0.000369719	0.00047631	0.000277851	0.000261543	0.00027432	0.000320381	0.655148	0.000383113	0.942444	0.631497	0.000332234	0.816463	0.640471	0.000283524	0.936228	0.00715798	0.817811	0.110018	0.973087	0.898378
K921F	missense	157	107	68	67	208	12	37	166	78	138	117	19	15	138	128	134	363	0.000496169	0.000317837	0.000266337	0.000225068	0.000540914	0.000211451	0.000490905	0.000511562	0.000322839	0.000457737	0.000506851	0.000254978	0.000211693	0.000521909	0.000462178	0.000587828	0.000685993	0.683138	0.000337539	1.21094	0.633391	0.000449747	0.831229	0.659208	0.000564477	1.08969	0.365788	1.63384	-0.0807961	0.660014	1.04395
L922G	missense	191	77	71	124	266	34	66	169	81	225	258	27	54	111	98	153	563	0.000602939	0.000229549	0.000277917	0.000413728	0.000691024	0.000569291	0.000865544	0.000520752	0.000335099	0.000744234	0.0011125	0.00035697	0.000727696	0.000420531	0.000354695	0.000670559	0.00106291	0.742868	0.000403054	1.78392	0.725659	0.000678145	1.55051	0.736762	0.000627174	1.72491	0.181955	1.21554	0.309319	1.30008	1.68645
L922Y	missense	57	104	83	122	94	12	49	82	68	101	68	32	40	54	66	44	148	0.000182138	0.000309008	0.000324237	0.000407108	0.00024587	0.000211451	0.000645928	0.000254249	0.000281973	0.000335893	0.000296379	0.000420714	0.000542464	0.000206511	0.000240046	0.000195943	0.000280805	0.614646	0.000321556	0.553916	0.644289	0.000292124	0.916181	0.649204	0.000230826	1.00775	0.484975	1.90504	0.110384	0.973687	0.825949
L922C	missense	81	47	40	56	70	4	22	12	33	76	58	2	1	30	28	42	182	0.000257505	0.000141261	0.000158258	0.00018866	0.000183755	8.13273e-05	0.000297127	3.98222e-05	0.000138943	0.000253566	0.000253426	3.82468e-05	2.64617e-05	0.000116397	0.000103901	0.000187234	0.000344881	0.654371	0.000167984	0.934994	0.7627	0.000171439	1.83927	0.75272	0.000188103	1.85563	0.562706	2.08191	-0.159977	0.5301	1.5433
L922E	missense	43	56	40	92	306	21	94	76	56	98	109	18	121	51	47	51	144	0.000138174	0.000167747	0.000158258	0.000307813	0.000794548	0.00035784	0.00122726	0.00023587	0.000232934	0.000326014	0.000472488	0.00024223	0.00161416	0.000195246	0.000171973	0.000226423	0.000273266	0.802647	0.000357092	2.35736	0.704197	0.000316827	1.3832	0.6666	0.000216727	1.15024	0.535249	2.01943	0.82372	2.14407	1.63027
L922Q	missense	22	8	7	14	85	4	7	22	9	44	43	5	8	11	10	16	86	7.22271e-05	2.64864e-05	3.08797e-05	4.96473e-05	0.000222577	8.13273e-05	0.000103348	7.04547e-05	4.08657e-05	0.000148188	0.000188995	7.64935e-05	0.000119078	4.50569e-05	3.94106e-05	7.40228e-05	0.00016396	0.855225	8.23976e-05	2.86173	0.754025	0.000112126	1.77164	0.776698	8.06125e-05	2.05202	0.104068	1.03832	0.192205	1.10793	2.22846
L922A	missense	93	178	59	95	175	25	30	78	60	97	82	28	60	69	79	51	119	0.000295189	0.000526785	0.000231598	0.000317743	0.000455507	0.000422902	0.000400475	0.000241997	0.000249281	0.000322721	0.000356514	0.000369719	0.000807081	0.000262832	0.000286622	0.000226423	0.000226151	0.614579	0.000382908	0.553274	0.669531	0.000292628	1.11296	0.603763	0.000250507	0.635559	-0.0236636	0.74768	0.339046	1.34886	0.767264
L922R	missense	174	292	239	223	258	35	64	275	163	212	150	41	43	167	162	157	324	0.000549554	0.00086228	0.000926391	0.0007414	0.000670319	0.000585556	0.000839706	0.000845456	0.000670197	0.000701424	0.000648598	0.000535455	0.000582157	0.000630796	0.000583993	0.000687977	0.000612493	0.595282	0.000800097	0.368164	0.600601	0.000716419	0.575614	0.627439	0.000628815	0.829482	0.156559	1.15776	0.0363173	0.852164	0.591087
L922F	missense	104	23	23	103	118	8	25	32	41	115	90	6	29	16	23	81	190	0.000329732	7.06304e-05	9.26391e-05	0.000344222	0.000307985	0.000146389	0.000335883	0.000101087	0.000171636	0.000381996	0.000390877	8.92425e-05	0.000396925	6.38306e-05	8.59867e-05	0.000357051	0.000359958	0.772712	0.000203869	2.07021	0.754081	0.000261399	1.77207	0.792197	0.000216707	2.17897	0.360679	1.62221	0.648137	1.85599	2.00708
L922V	missense	134	72	64	87	74	32	27	93	65	105	62	15	39	64	86	79	274	0.000423942	0.000214834	0.000250897	0.000291264	0.000194108	0.00053676	0.00036172	0.000287945	0.000269714	0.000349065	0.000270607	0.000203983	0.000529234	0.000244058	0.000311702	0.000348343	0.000518264	0.622133	0.000237776	0.625742	0.627902	0.000294333	0.788442	0.700513	0.000355591	1.42801	-0.171408	0.411502	0.414054	1.47192	0.947399
L922P	missense	29	75	97	126	34	15	11	95	58	46	11	34	13	33	66	32	26	9.42093e-05	0.000223663	0.000378276	0.000420347	9.05837e-05	0.000260247	0.000155023	0.000294072	0.000241108	0.000154774	5.15442e-05	0.000446212	0.000185232	0.000127661	0.000240046	0.000143691	5.08841e-05	0.584882	0.000278218	0.268401	0.487792	0.000185374	-0.303799	0.552375	0.000140571	0.214655	-0.224991	0.289579	-0.381826	0.166109	0.0597523
L922S	missense	152	131	82	62	169	36	18	174	99	100	103	16	12	94	77	62	226	0.000480467	0.000388467	0.000320377	0.000208519	0.000439978	0.000601822	0.000245453	0.000536068	0.000408657	0.0003326	0.000446716	0.000216732	0.000172001	0.0003567	0.000279457	0.00027432	0.000427803	0.62893	0.000339335	0.69094	0.60005	0.00043101	0.571319	0.644444	0.00033457	0.968766	-0.3895	-0.0847467	-0.100392	0.627864	0.743675
L922K	missense	45	120	69	63	21	32	7	50	23	33	32	38	6	28	35	13	45	0.000144454	0.000356095	0.000270197	0.000211829	5.69383e-05	0.00053676	0.000103348	0.000156226	9.80777e-05	0.000111964	0.000141746	0.000497208	9.26159e-05	0.000108887	0.00012898	6.09599e-05	8.66914e-05	0.491512	0.000223765	-0.627279	0.617729	0.000127004	0.709133	0.581355	9.63797e-05	0.45202	-0.715476	-0.826474	-0.729853	-0.404905	0.177958
L922H	missense	35	4	12	8	18	2	5	11	1	30	24	0	3	12	11	20	78	0.000113051	1.47147e-05	5.01795e-05	2.97884e-05	4.9174e-05	4.87964e-05	7.75114e-05	3.6759e-05	8.17314e-06	0.000102085	0.000107384	1.27489e-05	5.29234e-05	4.88116e-05	4.29933e-05	9.14399e-05	0.000148883	0.697109	3.59641e-05	1.34497	0.775248	6.36002e-05	1.93709	0.756222	8.3032e-05	1.88431	0.200978	1.25883	0.618174	1.80683	1.72212
L922N	missense	52	174	169	39	20	16	5	85	43	44	15	29	9	49	29	17	52	0.000166436	0.000515013	0.000656193	0.000132393	5.43502e-05	0.000276513	7.75114e-05	0.000263439	0.000179809	0.000148188	6.87256e-05	0.000382468	0.000132308	0.000187737	0.000107483	7.83771e-05	9.98835e-05	0.449571	0.000339487	-1.02961	0.508407	0.000165041	-0.143093	0.547735	0.00011837	0.176652	-0.55235	-0.455295	-0.461007	0.0361947	-0.332016
L922W	missense	67	69	53	85	90	16	32	30	16	41	72	10	18	37	36	43	110	0.000213541	0.000206005	0.000208438	0.000284645	0.000235518	0.000276513	0.000426313	9.49607e-05	6.94717e-05	0.000138309	0.00031356	0.000140238	0.000251386	0.00014268	0.000132563	0.000191588	0.00020919	0.647034	0.000233651	0.864607	0.771973	0.000154075	1.91155	0.672808	0.000169005	1.20109	0.188013	1.22933	0.253475	1.20846	1.32575
L922M	missense	45	129	78	59	276	17	61	66	68	102	112	21	76	48	43	41	145	0.000144454	0.000382581	0.000304937	0.000198589	0.000716905	0.000292778	0.000800951	0.000205238	0.000281973	0.000339186	0.000485374	0.000280476	0.00101877	0.000183982	0.000157642	0.00018288	0.000275151	0.694917	0.000400753	1.32394	0.710535	0.000327943	1.43261	0.671699	0.000199914	1.192	0.437067	1.79603	0.560182	1.71168	1.31618
L922I	missense	64	12	22	64	129	2	24	32	7	68	55	3	42	14	22	38	108	0.00020412	3.82581e-05	8.87791e-05	0.000215138	0.000336454	4.87964e-05	0.000322964	0.000101087	3.26926e-05	0.000227222	0.000240539	5.09957e-05	0.000568926	5.63211e-05	8.24039e-05	0.000169817	0.000205421	0.813053	0.000169657	2.45719	0.752358	0.000150385	1.75864	0.755046	0.000128491	1.87468	0.820767	2.6691	1.04752	2.51127	2.03017
L922D	missense	58	4	2	9	124	1	12	23	11	62	53	0	19	23	22	42	138	0.000185278	1.47147e-05	1.15799e-05	3.30982e-05	0.000323513	3.25309e-05	0.000167941	7.35179e-05	4.90388e-05	0.000207463	0.000231949	1.27489e-05	0.000264617	9.01138e-05	8.24039e-05	0.000187234	0.000261959	0.934447	9.57265e-05	3.6217	0.765959	0.000140492	1.86467	0.749729	0.000155428	1.83113	0.712861	2.42357	1.31714	2.95364	2.43917
L922T	missense	45	16	2	62	33	1	6	13	5	41	16	0	3	8	11	25	60	0.000144454	5.00299e-05	1.15799e-05	0.000208519	8.79956e-05	3.25309e-05	9.04299e-05	4.28855e-05	2.45194e-05	0.000138309	7.30209e-05	1.27489e-05	5.29234e-05	3.37927e-05	4.29933e-05	0.000113211	0.00011496	0.733495	8.9531e-05	1.694	0.716573	6.96837e-05	1.47968	0.753592	7.62394e-05	1.86277	0.444016	1.81184	0.618174	1.80683	1.67882
I923G	missense	156	62	102	113	130	17	32	119	87	108	95	23	48	126	65	91	164	0.000493029	0.000185405	0.000397576	0.00037732	0.000339042	0.000292778	0.000426313	0.00036759	0.000359618	0.000358945	0.000412353	0.000305974	0.000648311	0.000476852	0.000236463	0.000400594	0.000310958	0.667392	0.000324836	1.0599	0.636146	0.000374626	0.852704	0.595738	0.000356217	0.569832	0.163189	1.17285	0.326099	1.32761	0.827478
I923F	missense	124	180	155	116	22	22	15	147	89	106	32	82	7	122	106	66	146	0.000392539	0.000532671	0.000602154	0.000387249	5.95264e-05	0.000374105	0.000206697	0.000453361	0.000367791	0.000352358	0.000141746	0.00105816	0.000105847	0.000461833	0.000383357	0.000291737	0.000277035	0.495832	0.0003954	-0.585838	0.534687	0.000328814	0.061777	0.56789	0.000353491	0.341732	-0.25766	0.215243	-0.999874	-0.847934	-0.0607761
I923Y	missense	99	67	56	50	74	24	17	94	48	67	59	14	5	53	60	50	113	0.000314031	0.000200119	0.000220018	0.000168801	0.000194108	0.000406636	0.000232534	0.000291008	0.000200242	0.000223929	0.000257721	0.000191234	7.9385e-05	0.000202756	0.000218549	0.000222068	0.000214844	0.613945	0.000195762	0.547195	0.615213	0.000243225	0.689519	0.630794	0.000214554	0.856966	-0.242719	0.249239	-0.381826	0.166109	0.697893
I923S	missense	151	181	115	134	185	14	31	175	134	136	111	23	50	141	114	117	330	0.000477327	0.000535614	0.000447755	0.000446826	0.000481388	0.000243982	0.000413394	0.000539131	0.000551687	0.000451151	0.000481079	0.000305974	0.000674773	0.000533173	0.00041202	0.000513805	0.000623801	0.614302	0.000477896	0.550613	0.608027	0.000505762	0.633503	0.647426	0.0005207	0.99319	0.229007	1.32261	0.343473	1.35612	0.725769
I923D	missense	66	17	12	33	71	5	8	17	19	48	91	4	23	7	16	49	136	0.000210401	5.29728e-05	5.01795e-05	0.000112534	0.000186344	9.75927e-05	0.000116267	5.51384e-05	8.17314e-05	0.00016136	0.000395172	6.37446e-05	0.00031754	3.00379e-05	6.09072e-05	0.000217714	0.00025819	0.768791	0.000100507	2.0326	0.823249	0.000173351	2.31128	0.810513	0.000141712	2.32899	0.0760393	0.974544	0.697355	1.93674	2.22429
I923A	missense	93	26	16	27	36	5	16	52	58	43	41	4	5	53	41	42	149	0.000295189	7.94592e-05	6.56193e-05	9.2675e-05	9.57599e-05	9.75927e-05	0.000219616	0.000162352	0.000241108	0.000144895	0.000180405	6.37446e-05	7.9385e-05	0.000202756	0.000150477	0.000187234	0.000282689	0.653469	8.33784e-05	0.926335	0.617787	0.00018219	0.709583	0.666996	0.000205789	1.15349	0.352246	1.60303	0.0952951	0.94893	0.929802
I923T	missense	71	35	32	55	54	6	9	17	34	51	35	5	9	38	49	43	113	0.000226102	0.000105946	0.000127379	0.00018535	0.000142346	0.000113858	0.000129186	5.51384e-05	0.00014303	0.00017124	0.000154633	7.64935e-05	0.000132308	0.000146435	0.000179139	0.000191588	0.000214844	0.662247	0.000140255	1.01055	0.702926	0.00013101	1.37329	0.662171	0.000183002	1.11396	0.05485	0.92633	0.237963	1.18301	1.16594
I923R	missense	142	102	75	114	76	23	19	160	67	106	71	33	9	109	118	94	175	0.000449064	0.000303122	0.000293357	0.00038063	0.000199284	0.000390371	0.000258371	0.000493183	0.000277887	0.000352358	0.000309265	0.000433463	0.000132308	0.000413021	0.000426351	0.000413657	0.000331689	0.601173	0.000294098	0.424672	0.583358	0.000358173	0.441193	0.604753	0.000396179	0.643664	-0.179233	0.393696	-0.515365	-0.0529909	0.503176
I923V	missense	118	113	83	147	74	15	17	163	127	127	51	16	11	153	147	66	147	0.000373697	0.000335494	0.000324237	0.000489854	0.000194108	0.000260247	0.000232534	0.000502372	0.000523081	0.000421513	0.000223358	0.000216732	0.00015877	0.00057823	0.000530251	0.000291737	0.00027892	0.600949	0.000335923	0.422521	0.554758	0.000417581	0.218242	0.5404	0.000419785	0.116568	-0.0488995	0.690258	-0.135154	0.570829	0.252444
I923W	missense	78	32	40	64	54	3	3	45	17	79	30	3	11	37	41	43	111	0.000248084	9.71168e-05	0.000158258	0.000215138	0.000142346	6.50618e-05	5.16742e-05	0.000140909	7.35583e-05	0.000263446	0.000133156	5.09957e-05	0.00015877	0.00014268	0.000150477	0.000191588	0.000211075	0.664276	0.000153215	1.03001	0.659085	0.000152767	1.03153	0.669246	0.000173955	1.17191	-0.100052	0.573865	0.493235	1.60184	1.07782
I923Q	missense	36	8	3	2	6	0	0	1	3	15	2	0	1	3	10	13	11	0.000116191	2.64864e-05	1.54398e-05	9.92947e-06	1.81167e-05	1.62655e-05	1.29186e-05	6.12649e-06	1.63463e-05	5.26891e-05	1.2886e-05	1.27489e-05	2.64617e-05	1.5019e-05	3.94106e-05	6.09599e-05	2.26151e-05	0.570301	1.74931e-05	0.128527	0.705384	2.2012e-05	1.39246	0.66516	3.45012e-05	1.13844	-0.100052	0.573865	0.317144	1.31292	0.886476
I923C	missense	105	131	77	83	74	24	14	78	78	85	80	42	20	74	89	66	128	0.000332873	0.000388467	0.000301077	0.000278025	0.000194108	0.000406636	0.000193778	0.000241997	0.000322839	0.000283204	0.000347923	0.000548204	0.000277848	0.000281606	0.00032245	0.000291737	0.000243113	0.559779	0.000290419	0.0275876	0.654071	0.000298991	0.992442	0.608955	0.000284726	0.678084	-0.321901	0.0690693	-0.295135	0.308344	0.566038
I923L	missense	180	327	200	112	71	47	35	268	141	131	52	63	14	184	178	96	145	0.000568396	0.000965282	0.000775852	0.00037401	0.000186344	0.000780742	0.000465068	0.000824013	0.000580293	0.000434685	0.000227653	0.000815931	0.000198463	0.000694627	0.000641317	0.000422365	0.000275151	0.476256	0.000575372	-0.773624	0.507981	0.000516661	-0.146411	0.534183	0.000508365	0.0656498	-0.224991	0.289579	-0.613975	-0.214782	-0.284795
I923M	missense	58	19	28	35	25	0	0	27	19	13	14	3	0	32	20	28	48	0.000185278	5.88587e-05	0.000111939	0.000119154	6.72907e-05	1.62655e-05	1.29186e-05	8.57709e-05	8.17314e-05	4.6103e-05	6.44302e-05	5.09957e-05	1.32308e-05	0.000123906	7.52383e-05	0.000126274	9.23452e-05	0.636376	8.93105e-05	0.762365	0.580199	6.95089e-05	0.416565	0.61194	0.000104441	0.702535	-0.100052	0.573865	-0.585946	-0.168795	0.627155
I923E	missense	45	18	13	21	3	1	0	11	2	13	7	3	0	10	17	25	49	0.000144454	5.59157e-05	5.40394e-05	7.28161e-05	1.03524e-05	3.25309e-05	1.29186e-05	3.6759e-05	1.22597e-05	4.6103e-05	3.43628e-05	5.09957e-05	1.32308e-05	4.13021e-05	6.449e-05	0.000113211	9.42297e-05	0.54868	4.82809e-05	-0.0788766	0.650732	3.23711e-05	0.966408	0.707807	7.83083e-05	1.48776	-0.401082	-0.1111	-0.585946	-0.168795	0.791763
I923P	missense	49	20	16	23	22	3	2	21	25	29	19	3	1	29	39	29	33	0.000157015	6.18016e-05	6.56193e-05	7.94357e-05	5.95264e-05	6.50618e-05	3.87557e-05	6.73914e-05	0.000106251	9.87921e-05	8.5907e-05	5.09957e-05	2.64617e-05	0.000112642	0.000143311	0.000130628	6.40762e-05	0.62828	6.65958e-05	0.68471	0.641774	8.95853e-05	0.896582	0.58107	0.000112665	0.449684	-0.224991	0.289579	-0.284916	0.325111	0.676992
I923K	missense	44	28	38	55	37	4	11	33	27	39	32	8	4	38	34	37	59	0.000141314	8.53451e-05	0.000150538	0.00018535	9.8348e-05	8.13273e-05	0.000155023	0.00010415	0.000114424	0.000131723	0.000141746	0.00011474	6.61542e-05	0.000146435	0.000125397	0.000165463	0.000113076	0.64276	0.000129895	0.823604	0.658048	0.000123011	1.02344	0.61137	0.000137593	0.697867	0.280159	1.439	-0.239159	0.400186	0.848304
I923H	missense	41	96	78	41	48	24	5	67	55	35	39	24	2	29	49	26	49	0.000131893	0.000285465	0.000304937	0.000139013	0.000126817	0.000406636	7.75114e-05	0.000208301	0.000228848	0.000118551	0.000171814	0.000318723	3.96925e-05	0.000112642	0.000179139	0.000117566	9.42297e-05	0.531295	0.000214058	-0.245651	0.587242	0.000181878	0.471467	0.596005	0.000125894	0.572014	-0.719841	-0.836406	-0.904705	-0.691788	0.265943
I923N	missense	53	3	9	16	42	2	2	24	31	29	15	0	6	32	30	28	69	0.000169577	1.17717e-05	3.85996e-05	5.6267e-05	0.000111289	4.87964e-05	3.87557e-05	7.65812e-05	0.00013077	9.87921e-05	6.87256e-05	1.27489e-05	9.26159e-05	0.000123906	0.000111066	0.000126274	0.000131922	0.806378	5.44817e-05	2.39316	0.606479	9.37173e-05	0.62143	0.634949	0.000123292	0.890998	-0.100052	0.573865	0.861212	2.20558	1.30186
A924V	missense	200	214	201	226	293	30	79	169	110	164	150	17	56	108	144	110	240	0.000631202	0.000632731	0.000779712	0.00075133	0.000760903	0.000504229	0.00103348	0.000520752	0.000453609	0.000543357	0.000648598	0.000229481	0.000754158	0.000409267	0.000519503	0.000483325	0.000454187	0.640221	0.000731169	0.799254	0.652309	0.000541579	0.978707	0.631603	0.000466571	0.863589	0.311676	1.51071	0.516716	1.64036	0.880517
A924I	missense	96	89	55	82	77	7	16	54	22	78	58	10	21	39	46	36	87	0.00030461	0.000264864	0.000216158	0.000274715	0.000201872	0.000130124	0.000219616	0.000168479	9.39911e-05	0.000260153	0.000253426	0.000140238	0.000291078	0.00015019	0.000168391	0.000161108	0.000165844	0.607976	0.000239402	0.489935	0.692812	0.000194012	1.29445	0.632684	0.000161383	0.872443	0.227307	1.31874	0.317144	1.31292	0.885609
A924F	missense	156	522	407	260	107	78	25	248	145	125	61	129	22	100	112	62	66	0.000493029	0.00153915	0.00157486	0.000863864	0.000279515	0.00128497	0.000335883	0.000762748	0.000596639	0.000414927	0.000266312	0.00165736	0.000304309	0.000379229	0.000404854	0.00027432	0.000126268	0.493173	0.00106435	-0.611343	0.52264	0.000510157	-0.0321364	0.531154	0.000296168	0.0408354	-0.582706	-0.524368	-0.736102	-0.415158	-0.200881
A924W	missense	95	73	30	56	48	12	16	38	24	80	50	4	12	29	35	56	57	0.00030147	0.000217777	0.000119659	0.00018866	0.000126817	0.000211451	0.000219616	0.000119467	0.000102164	0.000266739	0.000219063	6.37446e-05	0.000172001	0.000112642	0.00012898	0.000248194	0.000109307	0.585967	0.000163228	0.278811	0.706874	0.000176858	1.40407	0.647785	0.000149781	0.996129	0.0164536	0.838963	0.431087	1.49987	0.893004
A924S	missense	189	177	159	191	174	24	48	162	136	172	124	43	35	100	77	85	176	0.000596659	0.000523842	0.000617594	0.000635486	0.000452918	0.000406636	0.00063301	0.000499309	0.00055986	0.000569701	0.000536919	0.000560953	0.00047631	0.000379229	0.000279457	0.000374468	0.000333573	0.614076	0.00055746	0.548445	0.63208	0.000541447	0.821007	0.621163	0.000341682	0.778077	0.192204	1.23887	-0.0710363	0.676027	0.715843
A924H	missense	53	34	15	42	50	4	6	33	30	30	13	0	0	19	34	24	69	0.000169577	0.000103003	6.17594e-05	0.000142322	0.000131993	8.13273e-05	9.04299e-05	0.00010415	0.000126684	0.000102085	6.01349e-05	1.27489e-05	1.32308e-05	7.50948e-05	0.000125397	0.000108857	0.000131922	0.672695	0.000109769	1.11077	0.575183	9.82635e-05	0.377467	0.668607	0.000110318	1.16668	0.046076	0.906366	0.0161139	0.819016	0.884972
A924M	missense	48	97	33	39	56	11	13	42	26	51	27	8	5	30	25	36	97	0.000153875	0.000288407	0.000131239	0.000132393	0.000147522	0.000195185	0.00018086	0.00013172	0.000110337	0.00017124	0.00012027	0.00011474	7.9385e-05	0.000116397	9.31522e-05	0.000161108	0.00018469	0.549685	0.00017489	-0.0692424	0.631221	0.000133392	0.814308	0.686411	0.000138837	1.31251	-0.0331052	0.726196	-0.159977	0.5301	0.685858
A924L	missense	204	101	96	108	169	16	38	69	47	120	96	74	46	61	68	60	140	0.000643763	0.000300179	0.000374416	0.000360771	0.000439978	0.000276513	0.000503824	0.000214427	0.000196155	0.000398461	0.000416649	0.000956169	0.000621849	0.000232794	0.000247212	0.000265611	0.000265728	0.659378	0.000368836	0.983017	0.707501	0.000306423	1.40896	0.639486	0.000252836	0.928155	0.260564	1.39441	-0.18685	0.486011	1.10671
A924R	missense	163	191	95	174	103	43	21	107	54	90	69	58	28	61	93	55	100	0.000515011	0.000565043	0.000370556	0.000579219	0.000269163	0.00071568	0.000284208	0.000330831	0.000224761	0.000299669	0.000300674	0.000752186	0.000383694	0.000232794	0.000336781	0.00024384	0.000190344	0.577425	0.000445995	0.196869	0.623317	0.000288984	0.752698	0.597567	0.00025094	0.584808	-0.401082	-0.1111	-0.29234	0.31293	0.511458
A924D	missense	62	84	54	47	24	20	4	55	27	28	13	17	2	40	38	14	25	0.000197839	0.000250149	0.000212298	0.000158871	6.47026e-05	0.000341574	6.45928e-05	0.000171542	0.000114424	9.5499e-05	6.01349e-05	0.000229481	3.96925e-05	0.000153944	0.000139728	6.53142e-05	4.89995e-05	0.513894	0.000171505	-0.412569	0.525038	0.0001104	-0.0134455	0.505741	0.000101997	-0.167313	-0.723301	-0.84428	-0.762037	-0.457711	-0.197776
A924G	missense	162	310	228	238	109	55	40	257	104	146	78	76	19	153	108	92	134	0.00051187	0.000915252	0.000883931	0.000791048	0.000284692	0.000910865	0.000529661	0.000790318	0.00042909	0.000484081	0.000339333	0.000981667	0.000264617	0.00057823	0.000390523	0.000404948	0.00025442	0.538712	0.000718731	-0.174497	0.545578	0.000510705	0.146674	0.551525	0.00040703	0.207696	-0.235456	0.265766	-0.569347	-0.14156	0.0599576
A924C	missense	106	55	40	42	44	12	8	69	53	56	48	2	8	76	74	40	60	0.000336013	0.000164804	0.000158258	0.000142322	0.000116465	0.000211451	0.000116267	0.000214427	0.000220675	0.000187705	0.000210472	3.82468e-05	0.000119078	0.000289115	0.000268708	0.000178526	0.00011496	0.590422	0.000145462	0.32154	0.618274	0.00020832	0.713384	0.535043	0.000212827	0.0726963	-0.259753	0.210481	0.493235	1.60184	0.369207
A924Y	missense	95	40	28	34	41	8	12	54	32	49	21	18	17	18	14	30	54	0.00030147	0.00012066	0.000111939	0.000115844	0.0001087	0.000146389	0.000167941	0.000168479	0.000134857	0.000164654	9.44977e-05	0.00024223	0.000238155	7.13401e-05	5.37417e-05	0.000134983	0.000103653	0.616257	0.000114286	0.569371	0.5823	0.000140622	0.432944	0.686235	9.09293e-05	1.31107	0.0596489	0.937249	-0.00736722	0.78049	0.771128
A924P	missense	65	10	15	27	18	4	3	22	14	23	18	0	4	32	28	23	29	0.00020726	3.23723e-05	6.17594e-05	9.2675e-05	4.9174e-05	8.13273e-05	5.16742e-05	7.04547e-05	6.12985e-05	7.90337e-05	8.16116e-05	1.27489e-05	6.61542e-05	0.000123906	0.000103901	0.000104503	5.65378e-05	0.668076	5.89952e-05	1.06646	0.64689	7.30996e-05	0.936464	0.560224	9.72119e-05	0.278944	-0.196962	0.353356	0.715084	1.96583	0.760623
A924T	missense	83	30	28	55	51	2	13	26	6	37	31	15	10	25	15	20	49	0.000263786	9.12309e-05	0.000111939	0.00018535	0.000134581	4.87964e-05	0.00018086	8.27077e-05	2.8606e-05	0.000125137	0.000137451	0.000203983	0.000145539	9.76232e-05	5.73245e-05	9.14399e-05	9.42297e-05	0.673619	0.000130775	1.11964	0.712176	9.34754e-05	1.4454	0.633784	8.51543e-05	0.88145	0.568955	2.09613	-0.146613	0.552027	1.14883
A924E	missense	37	57	30	36	33	5	14	17	18	25	33	4	12	18	18	21	35	0.000119332	0.00017069	0.000119659	0.000122463	8.79956e-05	9.75927e-05	0.000193778	5.51384e-05	7.76448e-05	8.56198e-05	0.000146042	6.37446e-05	0.000172001	7.13401e-05	6.80728e-05	9.57942e-05	6.78454e-05	0.563779	0.000125202	0.0659642	0.721271	9.11112e-05	1.51631	0.63211	7.57631e-05	0.867741	0.297888	1.47934	0.431087	1.49987	0.816671
A924N	missense	62	58	37	38	36	13	11	32	20	39	22	7	6	13	19	24	47	0.000197839	0.000173633	0.000146679	0.000129083	9.57599e-05	0.000227716	0.000155023	0.000101087	8.5818e-05	0.000131723	9.8793e-05	0.000101991	9.26159e-05	5.25664e-05	7.16556e-05	0.000108857	9.04606e-05	0.567398	0.000136289	0.100681	0.636686	0.000104355	0.856911	0.683294	8.08849e-05	1.28698	-0.166999	0.421534	-0.0418781	0.723868	0.74819
A924Q	missense	27	1	6	20	24	1	5	11	6	16	10	2	12	8	1	5	20	8.79287e-05	5.88587e-06	2.70197e-05	6.95063e-05	6.47026e-05	3.25309e-05	7.75114e-05	3.6759e-05	2.8606e-05	5.59822e-05	4.72488e-05	3.82468e-05	0.000172001	3.37927e-05	7.16556e-06	2.61257e-05	3.95765e-05	0.788763	4.17786e-05	2.22418	0.668629	4.2149e-05	1.10593	0.667555	2.66651e-05	1.15806	0.377069	1.65951	0.652936	1.86386	1.49606
A924K	missense	46	0	13	12	10	0	2	5	4	28	17	3	11	2	9	13	27	0.000147595	2.94293e-06	5.40394e-05	4.30277e-05	2.84692e-05	1.62655e-05	3.87557e-05	1.83795e-05	2.04328e-05	9.5499e-05	7.73163e-05	5.09957e-05	0.00015877	1.12642e-05	3.58278e-05	6.09599e-05	5.27687e-05	0.688791	3.21198e-05	1.26518	0.773773	5.29069e-05	1.92559	0.741314	4.02052e-05	1.7622	0.377069	1.65951	0.493235	1.60184	1.65099
N925W	missense	79	184	70	99	167	19	36	76	57	140	113	12	68	82	69	74	196	0.000251225	0.000544443	0.000274057	0.000330982	0.000434802	0.000325309	0.000477987	0.00023587	0.000237021	0.000464323	0.00048967	0.000165736	0.000912928	0.000311643	0.000250794	0.000326571	0.000371265	0.603539	0.000396071	0.447374	0.711614	0.000356721	1.44102	0.650257	0.000315069	1.01638	0.16712	1.18179	0.74102	2.00838	0.968256
N925A	missense	77	157	102	132	88	24	29	158	113	150	82	22	27	150	181	64	146	0.000244944	0.000464984	0.000397576	0.000440206	0.000230341	0.000406636	0.000387557	0.000487056	0.000465869	0.000497254	0.000356514	0.000293225	0.000370463	0.000566966	0.000652066	0.000283028	0.000277035	0.571082	0.000383277	0.136019	0.600076	0.000451673	0.571518	0.537959	0.000444774	0.0965802	-0.0208707	0.754035	0.101544	0.959183	0.268039
N925H	missense	39	117	67	105	32	31	15	67	53	51	16	39	0	45	50	21	16	0.000125612	0.000347266	0.000262477	0.000350841	8.54075e-05	0.000520494	0.000206697	0.000208301	0.000220675	0.00017124	7.30209e-05	0.000509957	1.32308e-05	0.000172718	0.000182722	9.57942e-05	3.20381e-05	0.541681	0.000261498	-0.146023	0.540469	0.000168309	0.106848	0.493354	0.000120818	-0.268772	-0.401082	-0.1111	-1.58595	-1.80951	-0.102649
N925V	missense	230	197	152	158	135	50	29	190	91	147	86	63	25	99	125	112	230	0.000725411	0.000582701	0.000590574	0.000526262	0.000351982	0.000829538	0.000387557	0.00058508	0.000375964	0.000487374	0.000373695	0.000815931	0.000344002	0.000375474	0.00045143	0.000492034	0.000435341	0.578908	0.00051288	0.211092	0.589139	0.000455529	0.486258	0.640691	0.00043857	0.938023	-0.330501	0.0495004	-0.375093	0.177156	0.545124
N925Y	missense	77	39	72	104	108	8	38	76	46	91	93	8	34	57	60	35	125	0.000244944	0.000117717	0.000281777	0.000347531	0.000282104	0.000146389	0.000503824	0.00023587	0.000192069	0.000302962	0.000403763	0.00011474	0.000463079	0.000217775	0.000218549	0.000156754	0.000237459	0.692887	0.000257282	1.30446	0.692704	0.000283666	1.29361	0.624587	0.000207634	0.806124	0.53677	2.02289	0.605939	1.78675	1.13473
N925T	missense	75	22	17	24	101	7	22	28	18	61	47	3	3	22	12	42	107	0.000238663	6.76875e-05	6.94793e-05	8.27456e-05	0.000263987	0.000130124	0.000297127	8.88342e-05	7.76448e-05	0.00020417	0.000206177	5.09957e-05	5.29234e-05	8.6359e-05	4.65761e-05	0.000187234	0.000203536	0.78055	0.000120975	2.1454	0.728704	0.000144207	1.57425	0.742478	0.000130926	1.77173	0.358586	1.61745	0.0161139	0.819016	1.83046
N925F	missense	161	118	103	220	417	41	61	134	90	156	218	92	82	89	65	107	241	0.00050873	0.000350209	0.000401436	0.000731471	0.00108183	0.000683149	0.000800951	0.000413538	0.000371878	0.000517012	0.000940681	0.00118565	0.00109816	0.000337927	0.000236463	0.000470262	0.000456072	0.748048	0.000641236	1.83361	0.721215	0.000560777	1.51586	0.673996	0.000375181	1.21082	0.0690904	0.958733	-0.033291	0.737957	1.5201
N925E	missense	60	80	36	51	125	13	43	48	44	101	119	22	34	71	70	63	145	0.000191559	0.000238378	0.000142819	0.000172111	0.000326101	0.000227716	0.000568417	0.000150099	0.000183896	0.000335893	0.000515442	0.000293225	0.000463079	0.000270341	0.000254377	0.000278674	0.000275151	0.666571	0.000219852	1.05202	0.756612	0.000296332	1.7918	0.629488	0.000269636	0.846267	0.397273	1.70548	0.198454	1.11819	1.23003
N925P	missense	70	63	51	75	38	9	11	53	46	53	40	6	6	52	39	43	64	0.000222962	0.000188348	0.000200718	0.000251547	0.000100936	0.000162655	0.000155023	0.000165415	0.000192069	0.000177826	0.000176109	8.92425e-05	9.26159e-05	0.000199001	0.000143311	0.000191588	0.000122499	0.589364	0.000185387	0.311394	0.628134	0.000177855	0.79025	0.590488	0.0001641	0.526826	-0.0208707	0.754035	0.0161139	0.819016	0.542823
N925S	missense	200	102	90	317	1129	26	356	118	44	284	347	60	595	68	77	131	417	0.000631202	0.000303122	0.000351256	0.00105252	0.00292456	0.000439167	0.00461193	0.000364526	0.000183896	0.000938525	0.00149478	0.000777684	0.00788558	0.000259077	0.000279457	0.000574765	0.000787761	0.856179	0.00115787	2.87089	0.798783	0.000745432	2.12055	0.748705	0.000475265	1.82274	1.02125	3.12529	1.00603	2.44319	2.27139
N925D	missense	59	171	156	197	69	32	23	173	106	112	63	52	16	91	102	69	103	0.000188419	0.000506185	0.000606014	0.000655345	0.000181167	0.00053676	0.000310045	0.000533005	0.000437263	0.000372117	0.000274902	0.000675693	0.000224924	0.000345436	0.000369026	0.0003048	0.000195998	0.56562	0.000487178	0.0836198	0.560119	0.000404322	0.260029	0.572281	0.000303815	0.377697	-0.238355	0.25917	-0.477713	0.00878534	0.240448
N925K	missense	71	205	94	113	83	20	17	85	51	64	53	21	42	43	39	36	79	0.000226102	0.000606244	0.000366696	0.00037732	0.000217401	0.000341574	0.000232534	0.000263439	0.000212502	0.00021405	0.000231949	0.000280476	0.000568926	0.000165209	0.000143311	0.000161108	0.000150768	0.532832	0.000391915	-0.230906	0.612401	0.000230485	0.6676	0.619857	0.000155099	0.767381	-0.166999	0.421534	0.30716	1.29654	0.401358
N925C	missense	134	153	147	121	138	25	30	89	103	132	67	25	18	81	74	88	170	0.000423942	0.000453212	0.000571274	0.000403798	0.000359747	0.000422902	0.000400475	0.000275692	0.000425003	0.000437978	0.000292084	0.000331472	0.000251386	0.000307889	0.000268708	0.000387531	0.000322266	0.59369	0.000447008	0.352888	0.63043	0.000357689	0.808144	0.640737	0.000321598	0.938405	-0.0236636	0.74768	-0.120106	0.595518	0.699812
N925L	missense	286	668	460	319	292	72	79	393	291	335	248	107	70	249	272	203	387	0.000901269	0.00196882	0.00177944	0.00105914	0.000758315	0.00118738	0.00103348	0.00120692	0.00119328	0.00110647	0.00106954	0.00137688	0.00093939	0.000938685	0.000978098	0.000888273	0.000731223	0.527263	0.00139143	-0.284328	0.611371	0.00114405	0.659573	0.599825	0.00088407	0.603303	-0.0602849	0.664351	-0.166052	0.520134	0.326183
N925G	missense	199	202	184	135	230	41	40	201	148	213	143	46	50	144	119	132	325	0.000628062	0.000597416	0.000714093	0.000450136	0.000597852	0.000683149	0.000529661	0.000618776	0.000608899	0.000704717	0.00061853	0.000599199	0.000674773	0.000544437	0.000429933	0.000579119	0.000614378	0.611086	0.000589874	0.519764	0.629659	0.00063773	0.802136	0.645701	0.000541967	0.979058	-0.110517	0.550052	0.0515862	0.877216	0.766986
N925R	missense	196	105	88	105	140	12	22	115	62	193	96	22	10	127	115	149	270	0.000618641	0.000311951	0.000343536	0.000350841	0.000364923	0.000211451	0.000297127	0.000355337	0.000257454	0.000638856	0.000416649	0.000293225	0.000145539	0.000480607	0.000415602	0.000653142	0.000510725	0.640152	0.000342813	0.798593	0.667359	0.000417074	1.09603	0.644896	0.000515019	0.972467	0.147732	1.13768	-0.304221	0.293437	0.955696
N925I	missense	94	38	24	51	103	11	30	58	35	102	104	11	12	40	48	85	213	0.000298329	0.000114774	9.6499e-05	0.000172111	0.000269163	0.000195185	0.000400475	0.000180732	0.000147117	0.000339186	0.000451012	0.000152987	0.000172001	0.000153944	0.000175556	0.000374468	0.000403303	0.728207	0.000163137	1.64328	0.737128	0.000279511	1.63991	0.731906	0.000276818	1.68514	0.312128	1.51174	0.050876	0.876051	1.65611
N925M	missense	83	3	16	25	42	0	7	24	29	29	42	6	5	16	29	37	77	0.000263786	1.17717e-05	6.56193e-05	8.60554e-05	0.000111289	1.62655e-05	0.000103348	7.65812e-05	0.000122597	9.87921e-05	0.0001847	8.92425e-05	7.9385e-05	6.38306e-05	0.000107483	0.000165463	0.000146998	0.770134	6.86837e-05	2.04547	0.702836	0.000120668	1.37259	0.704449	0.000120944	1.46025	0.803038	2.62876	-0.0508329	0.709176	1.6261
N925Q	missense	22	56	20	41	55	2	13	23	11	30	27	9	6	16	17	45	64	7.22271e-05	0.000167747	8.10592e-05	0.000139013	0.000144934	4.87964e-05	0.00018086	7.35179e-05	4.90388e-05	0.000102085	0.00012027	0.000127489	9.26159e-05	6.38306e-05	6.449e-05	0.000200297	0.000122499	0.62254	0.000133188	0.629638	0.695055	8.62279e-05	1.31193	0.7114	0.000112779	1.51718	0.568955	2.09613	-0.138788	0.564866	1.15292
Q926T	missense	93	134	107	114	188	25	39	119	60	103	86	29	29	41	51	52	115	0.000295189	0.000397296	0.000416876	0.00038063	0.000489152	0.000422902	0.000516742	0.00036759	0.000249281	0.000342479	0.000373695	0.000382468	0.000396925	0.000157699	0.000186304	0.000230777	0.000218613	0.642765	0.000420988	0.823655	0.635457	0.000333261	0.847333	0.660798	0.000198348	1.10272	0.0870347	0.999563	0.0161139	0.819016	0.924568
Q926E	missense	76	49	16	53	201	15	32	39	39	99	110	13	60	47	51	28	122	0.000241804	0.000147147	6.56193e-05	0.00017873	0.000522797	0.000260247	0.000426313	0.00012253	0.000163463	0.000329307	0.000476784	0.000178485	0.000807081	0.000180228	0.000186304	0.000126274	0.000231805	0.794538	0.000228573	2.27958	0.765626	0.000273021	1.86208	0.641337	0.000181153	0.943316	0.214342	1.28924	0.655316	1.86777	1.69499
Q926V	missense	195	109	66	112	196	29	54	89	50	97	98	11	18	60	98	81	158	0.000615501	0.000323723	0.000258617	0.00037401	0.000509857	0.000487964	0.000710521	0.000275692	0.000208415	0.000322721	0.000425239	0.000152987	0.000251386	0.000229039	0.000354695	0.000357051	0.000299651	0.682444	0.000366552	1.20428	0.682114	0.000308017	1.21105	0.646584	0.000310109	0.986296	0.163189	1.17285	0.215686	1.14646	1.13388
Q926A	missense	103	224	191	111	42	56	16	138	97	107	38	113	24	71	75	55	82	0.000326592	0.00066216	0.000741112	0.0003707	0.000111289	0.000927131	0.000219616	0.000425791	0.000400484	0.000355652	0.000167519	0.00145338	0.000330771	0.000270341	0.000272291	0.00024384	0.000156421	0.490866	0.000471315	-0.633478	0.549075	0.000337361	0.173939	0.575921	0.000235723	0.407512	-0.625478	-0.621692	-0.642851	-0.262159	-0.0173423
Q926P	missense	58	24	10	10	31	1	1	12	15	24	30	0	0	24	37	26	60	0.000185278	7.35733e-05	4.24596e-05	3.6408e-05	8.28194e-05	3.25309e-05	2.58371e-05	3.98222e-05	6.53851e-05	8.23268e-05	0.000133156	1.27489e-05	1.32308e-05	9.38685e-05	0.000136146	0.000117566	0.00011496	0.636523	5.88151e-05	0.763775	0.740744	8.01725e-05	1.6681	0.637079	0.000115635	0.90844	-0.100052	0.573865	0.0161139	0.819016	1.11344
Q926R	missense	151	70	49	87	79	28	18	116	45	76	74	19	14	57	37	67	115	0.000477327	0.000208948	0.000192998	0.000291264	0.000207048	0.000471698	0.000245453	0.0003584	0.000187982	0.000253566	0.000322151	0.000254978	0.000198463	0.000217775	0.000136146	0.000296091	0.000218613	0.637853	0.000225065	0.776535	0.620192	0.000280525	0.728333	0.648379	0.000217156	1.001	-0.283696	0.156	-0.108825	0.614027	0.835288
Q926K	missense	51	54	33	53	46	19	28	72	38	89	53	19	16	38	56	48	79	0.000163296	0.000161861	0.000131239	0.00017873	0.000121641	0.000325309	0.000374638	0.000223617	0.000159376	0.000296376	0.000231949	0.000254978	0.000224924	0.000146435	0.000204218	0.00021336	0.000150768	0.609589	0.000148368	0.505404	0.64722	0.00022783	0.939032	0.628872	0.000178695	0.841218	0.061316	0.941043	-0.0544672	0.703213	0.761885
Q926C	missense	97	52	43	50	27	12	13	63	50	54	46	13	2	28	55	41	49	0.00030775	0.000155975	0.000169838	0.000168801	7.2467e-05	0.000211451	0.00018086	0.000196048	0.000208415	0.000181119	0.000201881	0.000178485	3.96925e-05	0.000108887	0.000200636	0.00018288	9.42297e-05	0.569549	0.00014177	0.121311	0.623445	0.000196866	0.753694	0.611847	0.000146658	0.701771	-0.0678673	0.647098	-0.652893	-0.278635	0.525592
Q926D	missense	114	47	45	68	39	15	8	38	15	29	29	19	1	37	35	29	26	0.000361136	0.000141261	0.000177558	0.000228378	0.000103524	0.000260247	0.000116267	0.000119467	6.53851e-05	9.87921e-05	0.00012886	0.000254978	2.64617e-05	0.00014268	0.00012898	0.000130628	5.08841e-05	0.613015	0.00016268	0.538274	0.643663	0.000103126	0.911304	0.549494	0.000113293	0.191053	-0.349929	0.00529256	-0.983886	-0.821702	0.546877
Q926S	missense	185	229	120	144	230	37	32	168	107	117	123	28	23	137	97	82	184	0.000584097	0.000676875	0.000467055	0.000479924	0.000597852	0.000618087	0.000426313	0.000517689	0.00044135	0.000388582	0.000532623	0.000369719	0.00031754	0.000518154	0.000351112	0.000361405	0.00034865	0.612386	0.000555427	0.532237	0.624471	0.000470061	0.761688	0.585567	0.00039483	0.486521	-0.161322	0.434452	-0.0660729	0.684171	0.593482
Q926F	missense	146	206	138	80	55	20	7	111	37	78	70	17	3	71	65	49	79	0.000461625	0.000609187	0.000536535	0.000268096	0.000144934	0.000341574	0.000103348	0.000343084	0.00015529	0.000260153	0.00030497	0.000229481	5.29234e-05	0.000270341	0.000236463	0.000217714	0.000150768	0.491784	0.000389688	-0.624664	0.623886	0.000265874	0.75713	0.571093	0.000218822	0.367971	-0.519181	-0.379824	-0.637099	-0.252722	0.166812
Q926L	missense	261	119	81	181	275	22	70	135	83	219	168	24	49	116	138	128	273	0.000822761	0.000353152	0.000316517	0.000602388	0.000714317	0.000374105	0.000917218	0.000416602	0.000343272	0.000724475	0.000725914	0.000318723	0.000661542	0.000439305	0.000498006	0.000561702	0.000516379	0.711173	0.000496593	1.47987	0.699038	0.000552566	1.34298	0.643292	0.000503848	0.959328	0.389479	1.68775	0.317144	1.31292	1.26073
Q926M	missense	52	23	10	79	84	3	31	23	3	45	60	5	52	22	30	27	102	0.000166436	7.06304e-05	4.24596e-05	0.000264786	0.000219989	6.50618e-05	0.000413394	7.35179e-05	1.63463e-05	0.000151481	0.000262016	7.64935e-05	0.000701234	8.6359e-05	0.000111066	0.00012192	0.000194113	0.765166	0.000149466	1.99782	0.798988	0.00012584	2.12215	0.70634	0.000128365	1.47574	0.803038	2.62876	0.962238	2.37134	1.86523
Q926W	missense	68	103	56	70	101	21	23	54	48	91	81	18	16	31	38	49	97	0.000216681	0.000306065	0.000220018	0.000234997	0.000263987	0.00035784	0.000310045	0.000168479	0.000200242	0.000302962	0.000352219	0.00024223	0.000224924	0.000120152	0.000139728	0.000217714	0.00018469	0.611433	0.000256267	0.523098	0.704834	0.000255975	1.38817	0.676262	0.000165571	1.22938	-0.0622634	0.659849	-0.0321908	0.739762	1.04688
Q926G	missense	191	98	132	199	169	26	42	80	64	111	94	38	22	66	65	73	162	0.000602939	0.00029135	0.000513375	0.000661965	0.000439978	0.000439167	0.000555498	0.000248123	0.000265627	0.000368824	0.000408058	0.000497208	0.000304309	0.000251568	0.000236463	0.000322217	0.000307189	0.663973	0.000476667	1.0271	0.681465	0.000322658	1.20599	0.653259	0.000279359	1.04096	0.102053	1.03374	-0.213223	0.442739	1.09135
Q926N	missense	61	114	77	51	18	10	24	44	30	34	28	13	7	28	32	16	22	0.000194699	0.000338437	0.000301077	0.000172111	4.9174e-05	0.00017892	0.000322964	0.000137846	0.000126684	0.000115257	0.000124565	0.000178485	0.000105847	0.000108887	0.000118232	7.40228e-05	4.33457e-05	0.480257	0.0002152	-0.735243	0.612293	0.000126088	0.66676	0.537611	8.61219e-05	0.0937302	0.256495	1.38515	-0.226924	0.420259	0.0084156
Q926Y	missense	103	87	83	95	53	13	9	86	26	81	44	14	20	41	38	36	44	0.000326592	0.000258978	0.000324237	0.000317743	0.000139758	0.000227716	0.000129186	0.000266502	0.000110337	0.000270032	0.000193291	0.000191234	0.000277848	0.000157699	0.000139728	0.000161108	8.48068e-05	0.581261	0.000260179	0.233668	0.616082	0.000210041	0.696294	0.57961	0.000135836	0.437732	-0.24618	0.241365	0.162242	1.05877	0.455898
Q926H	missense	43	5	13	4	3	0	3	9	6	17	17	0	0	7	3	9	16	0.000138174	1.76576e-05	5.40394e-05	1.65491e-05	1.03524e-05	1.62655e-05	5.16742e-05	3.06325e-05	2.8606e-05	5.92753e-05	7.73163e-05	1.27489e-05	1.32308e-05	3.00379e-05	1.43311e-05	4.35428e-05	3.20381e-05	0.549687	2.46496e-05	-0.0692166	0.733973	4.89575e-05	1.61532	0.661695	2.99875e-05	1.11006	0.502008	1.9438	0.0161139	0.819016	0.885388
Q926I	missense	94	71	32	51	45	4	17	39	25	39	40	6	6	12	31	33	46	0.000298329	0.000211891	0.000127379	0.000172111	0.000119053	8.13273e-05	0.000232534	0.00012253	0.000106251	0.000131723	0.000176109	8.92425e-05	9.26159e-05	4.88116e-05	0.000114649	0.000148046	8.8576e-05	0.578646	0.000157608	0.208582	0.668376	0.000134153	1.10396	0.672706	0.000100021	1.20025	0.456251	1.83968	0.0161139	0.819016	0.837597
F927G	missense	162	272	213	258	228	47	38	277	175	191	146	54	16	204	198	128	284	0.00051187	0.000803421	0.000826032	0.000857244	0.000592676	0.000780742	0.000503824	0.000851583	0.000719236	0.000632269	0.000631416	0.000701191	0.000224924	0.000769722	0.000712973	0.000561702	0.00053711	0.600603	0.000769843	0.419206	0.592037	0.000708626	0.508852	0.583885	0.000645377	0.472745	-0.190229	0.368677	-0.4938	-0.0176086	0.466934
F927V	missense	132	268	136	169	171	51	37	207	163	193	127	72	56	229	185	114	185	0.000417661	0.000791649	0.000528815	0.00056267	0.000445154	0.000845804	0.000490905	0.000637155	0.000670197	0.000638856	0.000549805	0.000930671	0.000754158	0.00086359	0.000666397	0.000500742	0.000350535	0.57101	0.000582072	0.13533	0.610307	0.000624003	0.651274	0.535509	0.000595316	0.0765065	-0.236272	0.26391	-0.0913341	0.642724	0.287704
F927R	missense	198	247	222	207	184	30	31	235	167	216	126	39	51	187	216	136	249	0.000624921	0.000729848	0.000860771	0.000688443	0.0004788	0.000504229	0.000413394	0.000722926	0.000686544	0.000714596	0.000545509	0.000509957	0.000688004	0.000705891	0.000777463	0.000596537	0.000471149	0.583053	0.000689465	0.250853	0.601391	0.000667394	0.581773	0.581628	0.00063776	0.454256	-0.0862637	0.605239	0.130057	1.00597	0.428961
F927M	missense	82	68	57	51	45	13	4	74	53	46	23	9	0	46	49	29	53	0.000260646	0.000203062	0.000223878	0.000172111	0.000119053	0.000227716	6.45928e-05	0.000229744	0.000220675	0.000154774	0.000103088	0.000127489	1.32308e-05	0.000176473	0.000179139	0.000130628	0.000101768	0.572118	0.000179526	0.145961	0.546312	0.00017707	0.152398	0.567045	0.000147002	0.334812	-0.54721	-0.443601	-0.983886	-0.821702	0.211057
F927P	missense	66	145	179	78	143	7	56	53	40	99	94	6	55	62	40	45	103	0.000210401	0.000429668	0.000694793	0.000261476	0.000372687	0.000130124	0.000736358	0.000165415	0.000167549	0.000329307	0.000408058	8.92425e-05	0.000740927	0.000236549	0.000146894	0.000200297	0.000195998	0.58205	0.000439656	0.241234	0.728903	0.000267582	1.5758	0.614059	0.000194934	0.719891	0.752733	2.5143	0.919204	2.30073	0.845642
F927E	missense	45	30	26	89	253	11	109	37	30	128	88	14	179	33	36	49	113	0.000144454	9.12309e-05	0.000104219	0.000297884	0.000657379	0.000195185	0.00142104	0.000116403	0.000126684	0.000424806	0.000382286	0.000191234	0.00238155	0.000127661	0.000132563	0.000217714	0.000214844	0.830537	0.000287678	2.6249	0.755427	0.000262545	1.78256	0.687556	0.000173195	1.32188	0.862159	2.76329	1.0953	2.58965	1.90978
F927S	missense	211	85	62	105	193	33	21	123	90	115	102	101	14	66	62	77	148	0.000665746	0.000253092	0.000243178	0.000350841	0.000502092	0.000553025	0.000284208	0.000379843	0.000371878	0.000381996	0.000442421	0.00130039	0.000198463	0.000251568	0.000225715	0.000339634	0.000280805	0.704182	0.000337301	1.41282	0.640691	0.000394034	0.888138	0.64796	0.00027443	0.997565	-0.289108	0.143686	-0.816395	-0.546896	1.09951
F927W	missense	75	8	10	31	71	3	24	32	15	61	63	3	14	39	34	45	184	0.000238663	2.64864e-05	4.24596e-05	0.000105914	0.000186344	6.50618e-05	0.000322964	0.000101087	6.53851e-05	0.00020417	0.000274902	5.09957e-05	0.000198463	0.00015019	0.000125397	0.000200297	0.00034865	0.812922	9.0301e-05	2.45594	0.752844	0.000161386	1.76243	0.726615	0.000206133	1.64181	0.695828	2.38481	0.590145	1.76084	1.95339
F927L	missense	253	332	230	236	158	31	44	314	267	265	108	73	33	214	237	141	335	0.000797638	0.000979997	0.000891651	0.000784428	0.000411509	0.000520494	0.000581335	0.000964923	0.0010952	0.000875957	0.000468193	0.00094342	0.000449849	0.000807269	0.000852701	0.000618308	0.000633224	0.551135	0.000766896	-0.0553245	0.562232	0.000851068	0.276504	0.59252	0.000727876	0.54347	0.0480105	0.910767	-0.321639	0.264859	0.254883
F927Y	missense	113	37	31	52	65	41	11	77	73	44	41	116	14	31	24	27	68	0.000357995	0.000111831	0.000123519	0.000175421	0.000170815	0.000683149	0.000155023	0.000238933	0.000302406	0.000148188	0.000180405	0.00149162	0.000198463	0.000120152	8.95695e-05	0.00012192	0.000130037	0.674187	0.000145396	1.12508	0.577611	0.000217483	0.396389	0.641788	0.00011542	0.947015	-0.64412	-0.66411	-0.875981	-0.64466	0.822828
F927A	missense	134	129	109	113	211	26	44	128	76	142	128	18	81	111	108	76	170	0.000423942	0.000382581	0.000424596	0.00037732	0.000548678	0.000439167	0.000581335	0.000395159	0.000314666	0.000470909	0.0005541	0.00024223	0.00108493	0.000420531	0.000390523	0.00033528	0.000322266	0.657528	0.000433294	0.965275	0.670614	0.000433708	1.12141	0.595206	0.00036715	0.565475	0.121797	1.07866	0.651174	1.86097	0.884052
F927H	missense	54	47	22	40	28	14	7	43	15	89	26	23	8	49	38	31	102	0.000172717	0.000141261	8.87791e-05	0.000135703	7.50551e-05	0.000243982	0.000103348	0.000134783	6.53851e-05	0.000296376	0.000115974	0.000305974	0.000119078	0.000187737	0.000139728	0.000139337	0.000194113	0.581983	0.000110199	0.240591	0.660625	0.00015313	1.04353	0.628544	0.000165229	0.838532	-0.373053	-0.0473235	-0.409855	0.120122	0.707551
F927D	missense	75	116	65	60	15	12	10	85	41	61	17	10	1	45	52	30	50	0.000238663	0.000344323	0.000254757	0.000201899	4.14097e-05	0.000211451	0.000142104	0.000263439	0.000171636	0.00020417	7.73163e-05	0.000140238	2.64617e-05	0.000172718	0.000189887	0.000134983	9.61143e-05	0.482311	0.000210597	-0.715542	0.533271	0.00017914	0.050738	0.565055	0.000148426	0.318513	-0.172603	0.408783	-0.724249	-0.39571	-0.11543
F927I	missense	83	290	207	132	44	41	41	185	136	93	17	60	25	76	88	36	46	0.000263786	0.000856394	0.000802872	0.000440206	0.000116465	0.000683149	0.00054258	0.000569764	0.00055986	0.000309549	7.73163e-05	0.000777684	0.000344002	0.000289115	0.000318867	0.000161108	8.8576e-05	0.479325	0.000553984	-0.744184	0.482594	0.000379122	-0.344318	0.514325	0.000214417	-0.0970001	-0.100052	0.573865	-0.354243	0.211366	-0.395168
F927C	missense	108	81	46	85	268	19	40	98	56	80	92	8	17	69	79	64	196	0.000342294	0.000241321	0.000181418	0.000284645	0.0006962	0.000325309	0.000529661	0.000303261	0.000232934	0.000266739	0.000399467	0.00011474	0.000238155	0.000262832	0.000286622	0.000283028	0.000371265	0.755725	0.000350896	1.90725	0.658519	0.0003006	1.02711	0.658407	0.000300937	1.08313	0.211702	1.28323	0.317144	1.31292	1.33917
F927T	missense	92	143	103	83	24	29	9	103	78	68	15	72	8	72	63	43	44	0.000292049	0.000423782	0.000401436	0.000278025	6.47026e-05	0.000487964	0.000129186	0.000318578	0.000322839	0.000227222	6.87256e-05	0.000930671	0.000119078	0.000274096	0.000229298	0.000191588	8.48068e-05	0.4965	0.000291987	-0.579431	0.512294	0.000234341	-0.112793	0.527926	0.000194947	0.0144004	-0.577173	-0.511779	-0.892966	-0.672529	-0.225941
F927K	missense	64	15	29	13	48	1	6	10	10	26	9	6	7	20	13	18	10	0.00020412	4.70869e-05	0.000115799	4.63375e-05	0.000126817	3.25309e-05	9.04299e-05	3.36957e-05	4.49523e-05	8.89129e-05	4.29535e-05	8.92425e-05	0.000105847	7.88495e-05	5.01589e-05	8.27314e-05	2.07305e-05	0.688136	8.40101e-05	1.25889	0.667594	5.26286e-05	1.09786	0.548762	5.81176e-05	0.185062	0.444016	1.81184	0.0741058	0.914165	0.847271
F927N	missense	58	27	26	15	38	9	9	15	7	23	12	10	5	18	15	24	22	0.000185278	8.24021e-05	0.000104219	5.29572e-05	0.000100936	0.000162655	0.000129186	4.90119e-05	3.26926e-05	7.90337e-05	5.58395e-05	0.000140238	7.9385e-05	7.13401e-05	5.73245e-05	0.000108857	4.33457e-05	0.626593	8.51286e-05	0.668525	0.663568	5.41444e-05	1.06648	0.610558	7.02168e-05	0.691214	-0.100052	0.573865	-0.247128	0.387111	0.808738
F927Q	missense	34	1	5	17	39	1	6	22	2	22	15	1	5	15	18	32	40	0.000109911	5.88587e-06	2.31598e-05	5.95768e-05	0.000103524	3.25309e-05	9.04299e-05	7.04547e-05	1.22597e-05	7.57406e-05	6.87256e-05	2.54978e-05	7.9385e-05	6.00758e-05	6.80728e-05	0.000143691	7.72684e-05	0.839245	4.80367e-05	2.70845	0.657074	5.67951e-05	1.01585	0.670543	8.72771e-05	1.18254	0.444016	1.81184	0.493235	1.60184	1.63561
N928L	missense	184	188	120	225	179	29	57	209	129	246	140	11	36	171	157	192	224	0.000580957	0.000556214	0.000467055	0.00074802	0.000465859	0.000487964	0.000749277	0.000643282	0.000531254	0.000813388	0.000605644	0.000152987	0.000489541	0.000645815	0.000566079	0.000840376	0.000424034	0.625553	0.000559287	0.658546	0.633156	0.000648392	0.829395	0.605261	0.000619076	0.647825	0.186255	1.22533	0.505134	1.62136	0.711922
N928A	missense	115	106	80	102	189	27	49	122	81	149	147	30	101	97	118	72	140	0.000364276	0.000314894	0.000312657	0.000340912	0.00049174	0.000455433	0.000645928	0.000376779	0.000335099	0.000493961	0.000635712	0.000395217	0.00134955	0.000367965	0.000426351	0.000317863	0.000265728	0.672835	0.000365051	1.11211	0.68851	0.000460388	1.26091	0.587334	0.000344476	0.500997	0.15176	1.14684	0.533352	1.66766	0.958008
N928F	missense	92	75	81	128	103	28	33	111	44	80	97	27	30	78	70	60	104	0.000292049	0.000223663	0.000316517	0.000426967	0.000269163	0.000471698	0.000439231	0.000343084	0.000183896	0.000266739	0.000420944	0.00035697	0.000410156	0.000296624	0.000254377	0.000265611	0.000197882	0.649969	0.000309077	0.892758	0.657563	0.000303666	1.01966	0.589885	0.000253624	0.521888	-0.0309711	0.731052	0.0603175	0.891542	0.811436
N928S	missense	165	206	124	97	163	22	13	131	62	88	63	17	16	125	135	81	135	0.000521291	0.000609187	0.000482495	0.000324363	0.000424449	0.000374105	0.00018086	0.000404349	0.000257454	0.000293083	0.000274902	0.000229481	0.000224924	0.000473097	0.000487258	0.000357051	0.000256305	0.57662	0.000460124	0.189142	0.589149	0.000307447	0.486339	0.562998	0.000393428	0.301666	-0.315652	0.0832882	-0.00870971	0.778288	0.325716
N928C	missense	97	44	35	63	140	9	31	91	48	72	76	7	19	92	66	52	154	0.00030775	0.000132432	0.000138959	0.000211829	0.000364923	0.000162655	0.000413394	0.000281819	0.000200242	0.000240394	0.000330742	0.000101991	0.000264617	0.000349191	0.000240046	0.000230777	0.000292112	0.738534	0.000212036	1.74234	0.647185	0.000263299	0.93876	0.604712	0.000278032	0.64333	0.405098	1.72329	0.414054	1.47192	1.10814
N928V	missense	179	231	122	104	208	39	27	169	153	135	100	18	10	144	124	82	169	0.000565256	0.000682761	0.000474775	0.000347531	0.000540914	0.000650618	0.00036172	0.000520752	0.000629332	0.000447858	0.00043383	0.00024223	0.000145539	0.000544437	0.000447847	0.000361405	0.000320381	0.591227	0.000511495	0.329269	0.597792	0.000507943	0.553716	0.568356	0.000418518	0.345549	-0.254954	0.2214	-0.221247	0.429574	0.409511
N928K	missense	53	27	11	27	31	5	6	8	15	49	39	0	0	11	12	21	42	0.000169577	8.24021e-05	4.63195e-05	9.2675e-05	8.28194e-05	9.75927e-05	9.04299e-05	2.75692e-05	6.53851e-05	0.000164654	0.000171814	1.27489e-05	1.32308e-05	4.50569e-05	4.65761e-05	9.57942e-05	8.10376e-05	0.644561	7.6054e-05	0.840889	0.77986	0.000107355	1.97304	0.698175	6.71162e-05	1.40887	-0.0331052	0.726196	0.0161139	0.819016	1.4076
N928G	missense	207	183	141	149	122	38	27	154	107	150	76	28	23	110	156	118	150	0.000653184	0.0005415	0.000548114	0.000496473	0.000318337	0.000634353	0.00036172	0.000474803	0.00044135	0.000497254	0.000330742	0.000369719	0.00031754	0.000416776	0.000562496	0.00051816	0.000284574	0.577668	0.000476106	0.199192	0.598033	0.000436037	0.55559	0.59407	0.000445501	0.556164	-0.243959	0.246419	-0.0660729	0.684171	0.436982
N928W	missense	28	10	22	17	33	5	7	5	18	20	21	2	3	9	22	19	51	9.1069e-05	3.23723e-05	8.87791e-05	5.95768e-05	8.79956e-05	9.75927e-05	0.000103348	1.83795e-05	7.76448e-05	6.91545e-05	9.44977e-05	3.82468e-05	5.29234e-05	3.75474e-05	8.24039e-05	8.70856e-05	9.79989e-05	0.689038	6.71809e-05	1.26754	0.730836	6.49191e-05	1.59086	0.701235	7.6259e-05	1.43393	0.0248867	0.858151	0.141053	1.02401	1.43078
N928H	missense	61	22	17	31	11	1	3	15	13	35	19	4	3	17	32	32	33	0.000194699	6.76875e-05	6.94793e-05	0.000105914	3.10573e-05	3.25309e-05	5.16742e-05	4.90119e-05	5.7212e-05	0.000118551	8.5907e-05	6.37446e-05	5.29234e-05	6.75853e-05	0.000118232	0.000143691	6.40762e-05	0.591506	6.85346e-05	0.331943	0.694212	7.76704e-05	1.30536	0.629742	9.83961e-05	0.84835	0.200978	1.25883	-0.0807961	0.660014	0.828552
N928D	missense	87	102	68	103	142	15	6	95	72	75	40	3	6	89	98	62	88	0.000276347	0.000303122	0.000266337	0.000344222	0.000370099	0.000260247	9.04299e-05	0.000294072	0.00029832	0.000250273	0.000176109	5.09957e-05	9.26159e-05	0.000337927	0.000354695	0.00027432	0.000167729	0.652148	0.000320945	0.913664	0.575684	0.000254693	0.381371	0.559896	0.000283668	0.276261	-0.459074	-0.243055	0.259152	1.21777	0.523765
N928T	missense	64	24	33	32	35	0	0	24	18	18	29	1	1	25	42	26	39	0.00020412	7.35733e-05	0.000131239	0.000109224	9.31718e-05	1.62655e-05	1.29186e-05	7.65812e-05	7.76448e-05	6.25683e-05	0.00012886	2.54978e-05	2.64617e-05	9.76232e-05	0.000154059	0.000117566	7.53838e-05	0.636291	0.000101802	0.761549	0.676266	8.64137e-05	1.16546	0.595984	0.000111158	0.571842	-0.100052	0.573865	0.0161139	0.819016	0.83295
N928P	missense	69	103	94	121	59	25	10	69	60	50	26	23	1	38	57	44	93	0.000219822	0.000306065	0.000366696	0.000403798	0.000155286	0.000422902	0.000142104	0.000214427	0.000249281	0.000167947	0.000115974	0.000305974	2.64617e-05	0.000146435	0.000207801	0.000195943	0.000177152	0.582865	0.000307962	0.249047	0.562019	0.000186907	0.274841	0.638799	0.000181833	0.922531	-0.473633	-0.276182	-1.06307	-0.951616	0.48214
N928E	missense	63	26	27	23	31	2	5	30	19	29	36	10	9	24	20	16	71	0.00020098	7.94592e-05	0.000108079	7.94357e-05	8.28194e-05	4.87964e-05	7.75114e-05	9.49607e-05	8.17314e-05	9.87921e-05	0.000158928	0.000140238	0.000132308	9.38685e-05	7.52383e-05	7.40228e-05	0.000135691	0.618367	8.74483e-05	0.589608	0.685128	0.000108603	1.23455	0.665999	9.47051e-05	1.14532	0.200978	1.25883	-0.0252788	0.751103	0.989825
N928M	missense	59	100	163	165	52	28	19	90	100	104	42	35	4	44	111	41	58	0.000188419	0.000297236	0.000633034	0.000549431	0.00013717	0.000471698	0.000258371	0.000278755	0.000412744	0.000345772	0.0001847	0.000458961	6.61542e-05	0.000168963	0.000401271	0.00018288	0.000111191	0.581412	0.000404217	0.235116	0.589285	0.000305493	0.4874	0.568349	0.000216076	0.345496	-0.26142	0.206688	-0.841219	-0.587625	0.356004
N928I	missense	78	41	48	33	30	10	3	60	33	61	24	1	3	31	33	37	64	0.000248084	0.000123603	0.000189138	0.000112534	8.02313e-05	0.00017892	5.16742e-05	0.000186858	0.000138943	0.00020417	0.000107384	2.54978e-05	5.29234e-05	0.000120152	0.000121814	0.000165463	0.000122499	0.573883	0.000126377	0.162888	0.591032	0.000159339	0.501018	0.636957	0.000132482	0.907439	-0.539385	-0.425795	0.317144	1.31292	0.523782
N928Y	missense	90	93	57	65	46	6	11	62	40	44	31	24	8	53	32	40	67	0.000285768	0.000276636	0.000223878	0.000218448	0.000121641	0.000113858	0.000155023	0.000192985	0.000167549	0.000148188	0.000137451	0.000318723	0.000119078	0.000202756	0.000118232	0.000178526	0.000128152	0.555048	0.000210151	-0.0177905	0.589026	0.000161543	0.485381	0.592436	0.000156916	0.542779	0.134031	1.1065	-0.427584	0.0910337	0.33679
N928R	missense	182	93	58	128	111	12	26	59	60	101	89	11	44	64	99	59	186	0.000574677	0.000276636	0.000227738	0.000426967	0.000289868	0.000211451	0.000348801	0.000183795	0.000249281	0.000335893	0.000386581	0.000152987	0.000595388	0.000244058	0.000358278	0.000261257	0.000352419	0.649456	0.000305302	0.88784	0.700178	0.000288888	1.35187	0.648444	0.000304003	1.00153	0.217368	1.29613	0.590145	1.76084	1.08041
N928Q	missense	49	6	8	43	27	5	15	20	15	56	30	3	24	27	13	24	45	0.000157015	2.06005e-05	3.47396e-05	0.000145632	7.2467e-05	9.75927e-05	0.000206697	6.43282e-05	6.53851e-05	0.000187705	0.000133156	5.09957e-05	0.000330771	0.000105133	5.01589e-05	0.000108857	8.66914e-05	0.746824	6.83598e-05	1.82187	0.716218	0.000112644	1.47691	0.626202	8.771e-05	0.819352	0.325917	1.54312	0.811994	2.12483	1.37271
S929G	missense	302	107	84	137	307	15	66	127	118	192	170	26	58	135	135	170	367	0.000951514	0.000317837	0.000328097	0.000456756	0.000797137	0.000260247	0.000865544	0.000392096	0.000486302	0.000635563	0.000734505	0.000344221	0.000780619	0.000510645	0.000487258	0.000744582	0.000693531	0.728072	0.000474956	1.64199	0.690405	0.000562116	1.27568	0.666358	0.000609004	1.14825	0.521903	1.98906	0.355602	1.37602	1.35531
S929K	missense	117	91	55	118	272	26	74	97	69	111	113	33	118	112	99	72	223	0.000370556	0.00027075	0.000216158	0.000393869	0.000706553	0.000439167	0.000968892	0.000300198	0.00028606	0.000368824	0.00048967	0.000433463	0.00157447	0.000424286	0.000358278	0.000317863	0.000422149	0.741951	0.000396832	1.77513	0.68134	0.000361188	1.20502	0.621156	0.000380644	0.778019	0.343646	1.58346	0.560182	1.71168	1.25272
S929R	missense	287	633	578	367	286	76	92	340	283	306	208	150	78	239	291	217	502	0.000904409	0.00186582	0.00223492	0.00121801	0.000742786	0.00125244	0.00120143	0.00104457	0.00116059	0.00101097	0.000897728	0.00192509	0.00104524	0.000901138	0.00104617	0.000949233	0.000947951	0.534553	0.00151538	-0.214399	0.607069	0.00102846	0.626031	0.626414	0.000961123	0.821091	-0.0180598	0.760431	-0.265236	0.3574	0.410908
S929M	missense	109	202	118	89	88	29	20	130	98	82	71	48	13	78	99	72	181	0.000345434	0.000597416	0.000459335	0.000297884	0.000230341	0.000487964	0.00027129	0.000401285	0.00040457	0.000273325	0.000309265	0.000624697	0.000185232	0.000296624	0.000358278	0.000317863	0.000342996	0.525419	0.000396244	-0.30202	0.588331	0.000347111	0.479958	0.634377	0.00032894	0.886308	-0.254954	0.2214	-0.527954	-0.0736462	0.354749
S929C	missense	171	115	94	97	97	30	25	194	103	176	66	41	10	95	133	96	218	0.000540133	0.00034138	0.000366696	0.000324363	0.000253634	0.000504229	0.000335883	0.000597333	0.000425003	0.000582873	0.000287788	0.000535455	0.000145539	0.000360455	0.000480092	0.000422365	0.000412726	0.5953	0.000321518	0.368336	0.574104	0.00047325	0.369054	0.632392	0.00041891	0.870049	-0.17644	0.400051	-0.565743	-0.135647	0.535813
S929L	missense	306	270	186	245	212	70	53	306	194	254	168	59	34	201	305	208	401	0.000964075	0.000797535	0.000721813	0.000814216	0.000551266	0.00115485	0.000697602	0.000940417	0.000796881	0.000839733	0.000725914	0.000764935	0.000463079	0.000758458	0.00109633	0.000910045	0.000757607	0.596991	0.000721208	0.384561	0.602268	0.000825736	0.588608	0.618299	0.00088061	0.754618	-0.218917	0.3034	-0.217969	0.434952	0.575929
S929V	missense	238	486	415	434	396	123	114	319	319	293	221	372	67	256	229	153	434	0.000750534	0.00143321	0.00160574	0.00143977	0.00102748	0.00201692	0.00148563	0.000980239	0.0013077	0.000968163	0.000953567	0.00475535	0.000899697	0.000964968	0.000824039	0.000670559	0.000819799	0.5936	0.00137655	0.352027	0.612542	0.00105242	0.668698	0.602549	0.000819841	0.62562	-0.132776	0.499405	-0.723086	-0.393803	0.548782
S929Q	missense	101	109	59	91	57	6	10	113	82	93	44	7	6	86	96	55	131	0.000320312	0.000323723	0.000231598	0.000304504	0.00015011	0.000113858	0.000142104	0.00034921	0.000339185	0.000309549	0.000193291	0.000101991	9.26159e-05	0.000326662	0.000347529	0.00024384	0.000248767	0.569559	0.000252484	0.121412	0.572807	0.000297809	0.35894	0.588857	0.0002917	0.513464	0.0962427	1.02052	-0.0418781	0.723868	0.331272
S929I	missense	120	244	168	113	204	31	42	116	71	114	98	42	32	87	77	70	245	0.000379977	0.000721019	0.000652333	0.00037732	0.000530562	0.000520494	0.000555498	0.0003584	0.000294233	0.000378703	0.000425239	0.000548204	0.000436618	0.000330417	0.000279457	0.000309154	0.00046361	0.578622	0.000570308	0.208352	0.649457	0.000364144	0.956472	0.66381	0.00034566	1.12738	0.0282665	0.865842	-0.0988406	0.630408	0.76407
S929T	missense	171	174	95	122	290	18	60	160	142	198	199	31	45	143	146	140	401	0.000540133	0.000515013	0.000370556	0.000407108	0.000753139	0.000309044	0.000788032	0.000493183	0.000584379	0.000655321	0.00085907	0.000407966	0.000608619	0.000540683	0.000526668	0.000613954	0.000757607	0.670882	0.000511454	1.09338	0.681357	0.000647988	1.20515	0.662827	0.000609728	1.11934	0.406524	1.72653	0.173722	1.07761	1.13929
S929W	missense	179	98	72	125	315	20	53	124	76	176	145	19	36	106	101	142	350	0.000565256	0.00029135	0.000281777	0.000417038	0.000817841	0.000341574	0.000697602	0.000382906	0.000314666	0.000582873	0.000627121	0.000254978	0.000489541	0.000401757	0.000365443	0.000622662	0.000661493	0.743551	0.000452002	1.79048	0.690584	0.000476891	1.27708	0.688155	0.000512839	1.32679	0.310122	1.50718	0.283286	1.25737	1.46478
S929A	missense	231	363	244	175	420	56	40	195	118	219	253	181	68	122	188	134	350	0.000728552	0.00107123	0.00094569	0.000582529	0.00108959	0.000927131	0.000529661	0.000600396	0.000486302	0.000724475	0.00109102	0.0023203	0.000912928	0.000461833	0.000677145	0.000587828	0.000661493	0.614561	0.00092226	0.553106	0.698653	0.000725548	1.33998	0.651675	0.000597075	1.02799	-0.243143	0.248275	-0.405108	0.127909	0.973694
S929E	missense	142	177	146	231	164	28	34	196	116	166	135	39	26	135	138	117	298	0.000449064	0.000523842	0.000567414	0.000767879	0.000427037	0.000471698	0.00045215	0.00060346	0.000478129	0.000549943	0.000584167	0.000509957	0.000357233	0.000510645	0.000498006	0.000513805	0.000563494	0.620082	0.000571543	0.606063	0.625786	0.000553925	0.771945	0.635448	0.000521488	0.89508	-0.0183819	0.759698	-0.154582	0.538952	0.757696
S929H	missense	95	77	45	75	100	11	33	78	47	109	100	17	10	78	85	76	167	0.00030147	0.000229549	0.000177558	0.000251547	0.000261399	0.000195185	0.000439231	0.000241997	0.000196155	0.000362238	0.00043383	0.000229481	0.000145539	0.000296624	0.000308119	0.00033528	0.000316612	0.648034	0.000230013	0.874198	0.700106	0.000308555	1.35131	0.633666	0.000314159	0.880489	0.352246	1.60303	-0.197766	0.4681	1.03533
S929P	missense	150	97	47	74	80	45	15	118	90	87	37	109	10	89	107	75	132	0.000474187	0.000288407	0.000185278	0.000248237	0.000209637	0.000748211	0.000206697	0.000364526	0.000371878	0.00028979	0.000163223	0.00140238	0.000145539	0.000337927	0.00038694	0.000330925	0.000250651	0.601739	0.00023289	0.430101	0.552906	0.000297354	0.203803	0.594589	0.000326611	0.560418	-0.55869	-0.469722	-0.983886	-0.821702	0.398108
S929F	missense	187	202	125	142	231	32	40	167	91	169	154	40	60	132	158	94	278	0.000590378	0.000597416	0.000486355	0.000473305	0.00060044	0.00053676	0.000529661	0.000514625	0.000375964	0.000559822	0.000665779	0.000522706	0.000807081	0.00049938	0.000569662	0.000413657	0.000525802	0.62477	0.000539379	0.651032	0.662645	0.000529048	1.05928	0.620224	0.000502125	0.770387	-0.00578207	0.788367	0.18866	1.10212	0.8269
S929N	missense	88	27	16	49	122	10	28	34	7	74	111	5	28	29	33	68	195	0.000279488	8.24021e-05	6.56193e-05	0.000165491	0.000318337	0.00017892	0.000374638	0.000107214	3.26926e-05	0.00024698	0.000481079	7.64935e-05	0.000383694	0.000112642	0.000121814	0.000300445	0.000369381	0.784784	0.000157962	2.18601	0.817387	0.000216991	2.26558	0.75616	0.000226071	1.8838	0.320953	1.53182	0.700361	1.94167	2.1118
S929Y	missense	153	116	88	74	77	10	7	71	54	65	62	19	0	99	69	46	99	0.000483608	0.000344323	0.000343536	0.000248237	0.000201872	0.00017892	0.000103348	0.000220554	0.000224761	0.000217343	0.000270607	0.000254978	1.32308e-05	0.000375474	0.000250794	0.000204651	0.000188459	0.567589	0.000284492	0.102514	0.644118	0.000233316	0.914855	0.550545	0.000254845	0.199662	-0.238355	0.25917	-1.28492	-1.31561	0.405677
S929D	missense	97	24	26	53	93	0	18	28	19	56	57	5	6	42	43	67	150	0.00030775	7.35733e-05	0.000104219	0.00017873	0.000243282	1.62655e-05	0.000245453	8.88342e-05	8.17314e-05	0.000187705	0.00024913	7.64935e-05	9.26159e-05	0.000161454	0.000157642	0.000296091	0.000284574	0.746631	0.000149951	1.82002	0.745773	0.00015185	1.70731	0.695548	0.00022494	1.38734	1.1787	3.48355	0.0830607	0.928857	1.63822
A930G	missense	129	86	70	86	167	12	25	138	73	116	112	11	24	92	94	104	199	0.00040824	0.000256035	0.000274057	0.000287955	0.000434802	0.000211451	0.000335883	0.000425791	0.000302406	0.000385289	0.000485374	0.000152987	0.000330771	0.000349191	0.000340364	0.0004572	0.000376919	0.679895	0.000313212	1.17983	0.645455	0.000399715	0.92527	0.641409	0.000380918	0.94391	0.200978	1.25883	0.334873	1.34201	1.01634
A930K	missense	32	85	87	38	17	5	1	83	48	42	13	11	1	43	50	18	36	0.00010363	0.000253092	0.000339677	0.000129083	4.65859e-05	9.75927e-05	2.58371e-05	0.000257313	0.000200242	0.000141602	6.01349e-05	0.000152987	2.64617e-05	0.000165209	0.000182722	8.27314e-05	6.973e-05	0.489968	0.000192109	-0.642094	0.501729	0.000164823	-0.195154	0.528469	0.000125098	0.0188479	-0.577173	-0.511779	-0.762037	-0.457711	-0.2728
A930D	missense	48	136	98	75	7	31	10	113	59	45	17	29	10	62	58	22	55	0.000153875	0.000403182	0.000382136	0.000251547	2.07048e-05	0.000520494	0.000142104	0.00034921	0.000245194	0.000151481	7.73163e-05	0.000382468	0.000145539	0.000236549	0.000211384	0.000100148	0.000105537	0.473944	0.000264392	-0.795807	0.486912	0.0002058	-0.310659	0.528562	0.000163405	0.0196084	-0.563809	-0.481371	-0.419615	0.104108	-0.362286
A930S	missense	116	206	125	110	40	44	22	239	192	109	58	97	10	149	118	68	138	0.000367416	0.000609187	0.000486355	0.00036739	0.000106112	0.000731945	0.000297127	0.000735179	0.000788708	0.000362238	0.000253426	0.00124939	0.000145539	0.000563211	0.000426351	0.000300445	0.000261959	0.495288	0.000392261	-0.591054	0.515647	0.000534888	-0.0866537	0.542068	0.000387991	0.130232	-0.391537	-0.0893807	-0.93372	-0.739393	-0.182492
A930C	missense	64	79	46	45	61	10	17	88	37	61	39	14	17	50	41	53	77	0.00020412	0.000235435	0.000181418	0.000152252	0.000160463	0.00017892	0.000232534	0.000272629	0.00015529	0.00020417	0.000171814	0.000191234	0.000238155	0.000191492	0.000150477	0.000235131	0.000146998	0.581467	0.000182392	0.235638	0.585573	0.000200976	0.458459	0.616571	0.000181025	0.740469	0.113828	1.06053	0.0952951	0.94893	0.478189
A930L	missense	124	36	33	99	192	11	45	75	71	161	139	13	102	39	91	88	176	0.000392539	0.000108889	0.000131239	0.000330982	0.000499504	0.000195185	0.000594254	0.000232807	0.000294233	0.000533477	0.000601349	0.000178485	0.00136278	0.00015019	0.000329616	0.000387531	0.000333573	0.785141	0.000267653	2.18943	0.726157	0.000415466	1.55439	0.688292	0.000300227	1.32792	0.483525	1.90174	0.882823	2.24104	1.69058
A930I	missense	74	105	55	69	60	4	17	136	118	59	45	9	14	105	108	65	76	0.000235523	0.000311951	0.000216158	0.000231688	0.000157874	8.13273e-05	0.000232534	0.000419665	0.000486302	0.000197584	0.000197586	0.000127489	0.000198463	0.000398002	0.000390523	0.000287383	0.000145114	0.564153	0.000229418	0.0695507	0.533258	0.000325284	0.0506325	0.536774	0.000305255	0.0868716	0.456251	1.83968	0.192205	1.10793	0.0690182
A930R	missense	126	118	85	104	69	21	21	144	84	115	60	14	11	135	106	77	145	0.000398819	0.000350209	0.000331957	0.000347531	0.000181167	0.00035784	0.000284208	0.000444171	0.000347358	0.000381996	0.000262016	0.000191234	0.00015877	0.000510645	0.000383357	0.000339634	0.000275151	0.574256	0.000302716	0.166468	0.580433	0.000358885	0.418388	0.562847	0.000377197	0.300428	-0.100052	0.573865	-0.0807961	0.660014	0.295095
A930E	missense	39	61	28	42	81	14	13	52	40	34	55	12	11	23	34	26	114	0.000125612	0.000182462	0.000111939	0.000142322	0.000212225	0.000243982	0.00018086	0.000162352	0.000167549	0.000115257	0.000240539	0.000165736	0.00015877	9.01138e-05	0.000125397	0.000117566	0.000216728	0.648051	0.000162237	0.874365	0.658227	0.000171425	1.02484	0.709578	0.000137451	1.50226	-0.130015	0.505687	-0.0186482	0.761982	1.13382
A930N	missense	45	23	17	40	34	4	3	21	13	12	18	0	0	19	19	22	53	0.000144454	7.06304e-05	6.94793e-05	0.000135703	9.05837e-05	8.13273e-05	5.16742e-05	6.73914e-05	5.7212e-05	4.28099e-05	8.16116e-05	1.27489e-05	1.32308e-05	7.50948e-05	7.16556e-05	0.000100148	0.000101768	0.668015	9.1599e-05	1.06587	0.639185	6.22562e-05	0.876392	0.663903	8.71667e-05	1.12815	-0.196962	0.353356	0.0161139	0.819016	1.02347
A930M	missense	35	16	19	6	19	10	0	23	26	19	4	11	3	20	13	18	32	0.000113051	5.00299e-05	7.71992e-05	2.31688e-05	5.17621e-05	0.00017892	1.29186e-05	7.35179e-05	0.000110337	6.58614e-05	2.14767e-05	0.000152987	5.29234e-05	7.88495e-05	5.01589e-05	8.27314e-05	6.21916e-05	0.594805	5.054e-05	0.363588	0.532539	6.77984e-05	0.045026	0.617059	6.84829e-05	0.744467	-1.14144	-1.79573	-0.461007	0.0361947	0.38436
A930P	missense	45	42	26	24	11	2	1	39	23	20	20	1	0	17	27	27	53	0.000144454	0.000126546	0.000104219	8.27456e-05	3.10573e-05	4.87964e-05	2.58371e-05	0.00012253	9.80777e-05	6.91545e-05	9.02023e-05	2.54978e-05	1.32308e-05	6.75853e-05	0.000100318	0.00012192	0.000101768	0.513288	8.6142e-05	-0.418389	0.58358	9.49911e-05	0.442921	0.66463	9.78978e-05	1.13411	-0.276143	0.173186	-0.284916	0.325111	0.386212
A930T	missense	39	53	41	64	75	3	21	54	21	83	46	7	28	33	15	46	83	0.000125612	0.000158918	0.000162118	0.000215138	0.000196696	6.50618e-05	0.000284208	0.000168479	8.99045e-05	0.000276618	0.000201881	0.000101991	0.000383694	0.000127661	5.73245e-05	0.000204651	0.000158306	0.653373	0.000183218	0.925421	0.673672	0.000184221	1.14524	0.679582	0.000136986	1.25657	0.640311	2.25849	0.575422	1.73668	1.10908
A930Q	missense	38	31	16	14	27	3	6	25	25	19	23	3	2	14	22	8	34	0.000122472	9.41739e-05	6.56193e-05	4.96473e-05	7.2467e-05	6.50618e-05	9.04299e-05	7.96444e-05	0.000106251	6.58614e-05	0.000103088	5.09957e-05	3.96925e-05	5.63211e-05	8.24039e-05	3.91885e-05	6.59608e-05	0.589043	7.04769e-05	0.308313	0.635548	8.87112e-05	0.848041	0.617672	6.09686e-05	0.749487	0.142986	1.12688	-0.108825	0.614027	0.63528
A930Y	missense	46	105	71	75	11	17	6	127	76	52	19	10	0	72	75	44	49	0.000147595	0.000311951	0.000277917	0.000251547	3.10573e-05	0.000292778	9.04299e-05	0.000392096	0.000314666	0.000174533	8.5907e-05	0.000140238	1.32308e-05	0.000274096	0.000272291	0.000195943	9.42297e-05	0.50049	0.000218118	-0.541154	0.488175	0.0002418	-0.300814	0.532964	0.00020914	0.0556661	-0.510226	-0.359448	-1.02528	-0.889616	-0.2621
A930F	missense	64	49	28	51	22	7	11	86	45	51	30	7	1	79	83	39	62	0.00020412	0.000147147	0.000111939	0.000172111	5.95264e-05	0.000130124	0.000155023	0.000266502	0.000187982	0.00017124	0.000133156	0.000101991	2.64617e-05	0.000300379	0.000300953	0.000174171	0.000118729	0.57337	0.000122681	0.157965	0.556349	0.00018972	0.230643	0.531102	0.000223558	0.040416	0.0760393	0.974544	-0.585946	-0.168795	0.143008
A930V	missense	163	111	52	41	31	21	1	77	69	49	42	14	0	76	94	53	104	0.000515011	0.000329609	0.000204578	0.000139013	8.28194e-05	0.00035784	2.58371e-05	0.000238933	0.00028606	0.000164654	0.0001847	0.000191234	1.32308e-05	0.000289115	0.000340364	0.000235131	0.000197882	0.491747	0.000189005	-0.625022	0.584383	0.000218587	0.449183	0.58042	0.000265623	0.44436	-1.14144	-1.79573	-1.15998	-1.11062	0.0895073
A930H	missense	46	86	34	18	16	4	2	72	18	18	12	0	6	38	24	18	20	0.000147595	0.000256035	0.000135099	6.28866e-05	4.39978e-05	8.13273e-05	3.87557e-05	0.000223617	7.76448e-05	6.25683e-05	5.58395e-05	1.27489e-05	9.26159e-05	0.000146435	8.95695e-05	8.27314e-05	3.95765e-05	0.447214	0.000124505	-1.05222	0.47059	0.000104917	-0.437897	0.510779	8.9578e-05	-0.126044	-0.321901	0.0690693	0.861212	2.20558	-0.538719
A930W	missense	0	0	0	0	0	0	0	0	1	0	0	0	0	0	0	0	1	3.14031e-06	2.94293e-06	3.85996e-06	3.30982e-06	2.58811e-06	1.62655e-05	1.29186e-05	3.06325e-06	8.17314e-06	3.29307e-06	4.29535e-06	1.27489e-05	1.32308e-05	3.75474e-06	3.58278e-06	4.35428e-06	3.76919e-06	0.609109	3.17521e-06	0.500803	0.61714	4.7062e-06	0.704539	0.631588	3.86525e-06	0.863466	-0.100052	0.573865	0.0161139	0.819016	0.689603
I931V	missense	116	444	349	130	100	41	23	233	125	125	49	55	17	120	147	53	134	0.000367416	0.00130961	0.00135099	0.000433587	0.000261399	0.000683149	0.000310045	0.0007168	0.000514908	0.000414927	0.000214767	0.00071394	0.000238155	0.000454324	0.000530251	0.000235131	0.00025442	0.473684	0.000838894	-0.798297	0.517146	0.00046535	-0.0749681	0.549122	0.000368532	0.18801	-0.34309	0.020855	-0.476802	0.0102807	-0.228418
I931W	missense	46	23	7	16	18	5	11	15	6	30	12	0	10	14	13	30	15	0.000147595	7.06304e-05	3.08797e-05	5.6267e-05	4.9174e-05	9.75927e-05	0.000155023	4.90119e-05	2.8606e-05	0.000102085	5.58395e-05	1.27489e-05	0.000145539	5.63211e-05	5.01589e-05	0.000134983	3.01535e-05	0.601455	5.17378e-05	0.427376	0.674865	5.88857e-05	1.15454	0.627909	6.79041e-05	0.833333	0.200978	1.25883	1.05751	2.52765	0.805082
I931L	missense	137	163	124	188	463	53	118	159	111	181	184	107	82	114	119	117	328	0.000433363	0.000482641	0.000482495	0.000625556	0.00120088	0.000878334	0.00153731	0.000490119	0.000457696	0.000599339	0.000794639	0.00137688	0.00109816	0.000431795	0.000429933	0.000513805	0.000620032	0.727889	0.000697893	1.64023	0.681324	0.000585448	1.2049	0.665626	0.000498891	1.14227	0.243101	1.35468	-0.0982318	0.631407	1.32913
I931A	missense	63	6	32	38	46	1	16	11	23	31	35	0	4	23	17	15	65	0.00020098	2.06005e-05	0.000127379	0.000129083	0.000121641	3.25309e-05	0.000219616	3.6759e-05	9.80777e-05	0.000105378	0.000154633	1.27489e-05	6.61542e-05	9.01138e-05	6.449e-05	6.96685e-05	0.000124383	0.720568	9.96758e-05	1.57	0.73926	9.87119e-05	1.65653	0.663715	8.71639e-05	1.12661	0.829367	2.68867	0.715084	1.96583	1.45105
I931P	missense	42	60	92	88	32	15	17	83	58	53	17	16	4	54	56	26	56	0.000135033	0.000179519	0.000358976	0.000294574	8.54075e-05	0.000260247	0.000232534	0.000257313	0.000241108	0.000177826	7.73163e-05	0.000216732	6.61542e-05	0.000206511	0.000204218	0.000117566	0.000107422	0.577811	0.000229619	0.200568	0.52493	0.000188391	-0.014286	0.549511	0.000158929	0.191193	-0.0488995	0.690258	-0.515365	-0.0529909	0.125825
I931R	missense	106	19	24	59	102	9	34	46	12	70	63	4	9	52	34	78	165	0.000336013	5.88587e-05	9.6499e-05	0.000198589	0.000266575	0.000162655	0.00045215	0.000143973	5.31254e-05	0.000233808	0.000274902	6.37446e-05	0.000132308	0.000199001	0.000125397	0.000343988	0.000312843	0.771095	0.00015513	2.05469	0.726563	0.000176452	1.55756	0.696354	0.000245307	1.39395	0.444016	1.81184	0.317144	1.31292	1.66873
I931S	missense	118	77	43	36	31	9	8	25	38	29	60	12	4	78	54	45	125	0.000373697	0.000229549	0.000169838	0.000122463	8.28194e-05	0.000162655	0.000116267	7.96444e-05	0.000159376	9.87921e-05	0.000262016	0.000165736	6.61542e-05	0.000296624	0.000197053	0.000200297	0.000237459	0.524209	0.000151167	-0.313625	0.72639	0.000149957	1.5562	0.601615	0.000232858	0.617966	-0.145809	0.469748	-0.398859	0.138162	0.620182
I931Y	missense	55	19	20	19	10	3	9	22	11	13	5	1	3	14	10	8	14	0.000175857	5.88587e-05	8.10592e-05	6.61965e-05	2.84692e-05	6.50618e-05	0.000129186	7.04547e-05	4.90388e-05	4.6103e-05	2.57721e-05	2.54978e-05	5.29234e-05	5.63211e-05	3.94106e-05	3.91885e-05	2.82689e-05	0.5685	5.86459e-05	0.111252	0.535524	4.78421e-05	0.068297	0.560368	4.07973e-05	0.280119	0.297888	1.47934	0.317144	1.31292	0.153223
I931N	missense	54	78	60	67	45	17	11	56	42	43	28	13	6	61	61	36	53	0.000172717	0.000232492	0.000235458	0.000225068	0.000119053	0.000292778	0.000155023	0.000174605	0.000175723	0.000144895	0.000124565	0.000178485	9.26159e-05	0.000232794	0.000222132	0.000161108	0.000101768	0.571017	0.000203018	0.135391	0.588506	0.000154947	0.481326	0.545922	0.000179451	0.161797	-0.276143	0.173186	-0.284916	0.325111	0.259505
I931K	missense	63	45	43	44	35	3	6	49	26	30	34	3	0	39	46	16	61	0.00020098	0.000135375	0.000169838	0.000148942	9.31718e-05	6.50618e-05	9.04299e-05	0.000153162	0.000110337	0.000102085	0.000150337	5.09957e-05	1.32308e-05	0.00015019	0.000168391	7.40228e-05	0.000116845	0.591312	0.000136832	0.330083	0.620947	0.000128981	0.734221	0.577301	0.000127362	0.418815	0.142986	1.12688	-0.585946	-0.168795	0.494373
I931M	missense	50	12	12	11	38	3	3	20	9	25	43	2	4	18	32	35	85	0.000160156	3.82581e-05	5.01795e-05	3.97179e-05	0.000100936	6.50618e-05	5.16742e-05	6.43282e-05	4.08657e-05	8.56198e-05	0.000188995	3.82468e-05	6.61542e-05	7.13401e-05	0.000118232	0.000156754	0.000162075	0.721889	5.72729e-05	1.58268	0.762818	9.49523e-05	1.84018	0.701398	0.0001271	1.43526	-0.100052	0.573865	0.237963	1.18301	1.61937
I931F	missense	55	10	15	56	66	1	7	17	13	40	31	0	8	22	14	42	82	0.000175857	3.23723e-05	6.17594e-05	0.00018866	0.000173403	3.25309e-05	0.000103348	5.51384e-05	5.7212e-05	0.000135016	0.000137451	1.27489e-05	0.000119078	8.6359e-05	5.37417e-05	0.000187234	0.000156421	0.775701	0.000114049	2.09888	0.730486	9.62044e-05	1.58814	0.713805	0.000120939	1.53688	0.502008	1.9438	0.970356	2.38466	1.7413
I931G	missense	74	39	37	20	41	7	8	54	26	44	24	0	1	39	46	24	69	0.000235523	0.000117717	0.000146679	6.95063e-05	0.0001087	0.000130124	0.000116267	0.000168479	0.000110337	0.000148188	0.000107384	1.27489e-05	2.64617e-05	0.00015019	0.000168391	0.000108857	0.000131922	0.595565	0.000110651	0.370881	0.590981	0.000133597	0.50062	0.599449	0.00013984	0.600225	-0.0488995	0.690258	0.317144	1.31292	0.490575
I931Q	missense	43	1	5	8	41	0	5	1	17	25	20	0	4	12	18	13	50	0.000138174	5.88587e-06	2.31598e-05	2.97884e-05	0.0001087	1.62655e-05	7.75114e-05	6.12649e-06	7.35583e-05	8.56198e-05	9.02023e-05	1.27489e-05	6.61542e-05	4.88116e-05	6.80728e-05	6.09599e-05	9.61143e-05	0.86008	4.18836e-05	2.90831	0.754296	6.38767e-05	1.77375	0.686503	6.84897e-05	1.31326	0.678099	2.34447	0.715084	1.96583	1.99844
I931H	missense	18	77	32	20	53	11	8	29	22	37	34	4	6	18	20	22	53	5.96659e-05	0.000229549	0.000127379	6.95063e-05	0.000139758	0.000195185	0.000116267	9.18974e-05	9.39911e-05	0.000125137	0.000150337	6.37446e-05	9.26159e-05	7.13401e-05	7.52383e-05	0.000100148	0.000101768	0.552753	0.000141548	-0.0398087	0.680939	0.000115341	1.20189	0.666677	8.71238e-05	1.15087	-0.224991	0.289579	0.162242	1.05877	0.770985
I931T	missense	81	27	10	28	48	5	10	39	18	45	46	0	0	46	53	35	88	0.000257505	8.24021e-05	4.24596e-05	9.59849e-05	0.000126817	9.75927e-05	0.000142104	0.00012253	7.76448e-05	0.000151481	0.000201881	1.27489e-05	1.32308e-05	0.000176473	0.00019347	0.000156754	0.000167729	0.692152	8.69159e-05	1.29741	0.695431	0.000138384	1.31487	0.613669	0.000173606	0.716698	0.163189	1.17285	0.0161139	0.819016	1.10966
I931C	missense	48	23	22	37	4	8	4	33	26	31	12	1	0	12	12	17	21	0.000153875	7.06304e-05	8.87791e-05	0.000125773	1.29405e-05	0.000146389	6.45928e-05	0.00010415	0.000110337	0.000105378	5.58395e-05	2.54978e-05	1.32308e-05	4.88116e-05	4.65761e-05	7.83771e-05	4.14611e-05	0.567945	7.45308e-05	0.105926	0.57513	9.39264e-05	0.37705	0.630662	5.38065e-05	0.855884	-0.355324	-0.00698333	-0.284916	0.325111	0.446287
I931D	missense	61	116	64	43	25	14	9	42	20	29	26	5	4	28	27	19	55	0.000194699	0.000344323	0.000250897	0.000145632	6.72907e-05	0.000243982	0.000129186	0.00013172	8.5818e-05	9.87921e-05	0.000115974	7.64935e-05	6.61542e-05	0.000108887	0.000100318	8.70856e-05	0.000105537	0.480168	0.000202036	-0.736101	0.615093	0.000108076	0.688587	0.617757	0.000100457	0.750183	-0.276143	0.173186	-0.0630674	0.689102	0.234223
I931E	missense	32	29	15	17	3	7	1	8	11	18	10	1	1	15	18	8	34	0.00010363	8.8288e-05	6.17594e-05	5.95768e-05	1.03524e-05	0.000130124	2.58371e-05	2.75692e-05	4.90388e-05	6.25683e-05	4.72488e-05	2.54978e-05	2.64617e-05	6.00758e-05	6.80728e-05	3.91885e-05	6.59608e-05	0.490901	5.49942e-05	-0.63314	0.673658	4.66063e-05	1.14513	0.618983	5.83245e-05	0.760225	-0.702112	-0.796066	0.0161139	0.819016	0.424072
G932L	missense	63	41	46	56	147	10	37	56	27	82	84	4	48	33	40	51	95	0.00020098	0.000123603	0.000181418	0.00018866	0.00038304	0.00017892	0.000490905	0.000174605	0.000114424	0.000273325	0.000365105	6.37446e-05	0.000648311	0.000127661	0.000146894	0.000226423	0.000180921	0.737001	0.00021918	1.72764	0.723441	0.000231865	1.53322	0.668868	0.000170475	1.16882	0.438339	1.79892	1.00734	2.44534	1.47656
G932D	missense	29	25	13	28	15	1	4	15	9	24	27	3	2	30	31	20	69	9.42093e-05	7.65163e-05	5.40394e-05	9.59849e-05	4.14097e-05	3.25309e-05	6.45928e-05	4.90119e-05	4.08657e-05	8.23268e-05	0.00012027	5.09957e-05	3.96925e-05	0.000116397	0.000114649	9.14399e-05	0.000131922	0.595436	6.69876e-05	0.369637	0.734084	7.31185e-05	1.61619	0.631427	0.000113602	0.86215	0.297888	1.47934	-0.108825	0.614027	0.949325
G932A	missense	63	40	31	45	115	1	20	27	33	83	57	5	24	45	45	45	120	0.00020098	0.00012066	0.000123519	0.000152252	0.00030022	3.25309e-05	0.00027129	8.57709e-05	0.000138943	0.000276618	0.00024913	7.64935e-05	0.000330771	0.000172718	0.000164808	0.000200297	0.000228036	0.726811	0.000174163	1.62989	0.729561	0.000187616	1.58093	0.657879	0.000191465	1.07881	0.921137	2.89748	0.635903	1.83592	1.42987
G932V	missense	93	73	52	100	71	12	28	108	68	93	32	34	15	59	59	63	135	0.000295189	0.000217777	0.000204578	0.000334292	0.000186344	0.000211451	0.000374638	0.000333894	0.000281973	0.000309549	0.000141746	0.000446212	0.000211693	0.000225284	0.000214967	0.000278674	0.000256305	0.629694	0.000235748	0.698273	0.56071	0.000266791	0.264635	0.645094	0.000243808	0.974089	0.248403	1.36674	-0.323834	0.261257	0.645665
G932C	missense	34	38	28	26	18	5	5	28	35	33	28	10	2	33	40	28	69	0.000109911	0.000114774	0.000111939	8.93652e-05	4.9174e-05	9.75927e-05	7.75114e-05	8.88342e-05	0.000147117	0.000111964	0.000124565	0.000140238	3.96925e-05	0.000127661	0.000146894	0.000126274	0.000131922	0.549924	9.13131e-05	-0.0669494	0.644059	0.00011812	0.914393	0.623161	0.000133188	0.794442	-0.100052	0.573865	-0.548158	-0.106794	0.547295
G932M	missense	40	17	5	16	15	6	9	32	17	39	16	7	6	35	30	19	40	0.000128753	5.29728e-05	2.31598e-05	5.6267e-05	4.14097e-05	0.000113858	0.000129186	0.000101087	7.35583e-05	0.000131723	7.30209e-05	0.000101991	9.26159e-05	0.000135171	0.000111066	8.70856e-05	7.72684e-05	0.623862	4.34523e-05	0.642326	0.616422	9.48473e-05	0.698948	0.564816	0.000102648	0.316557	0.05485	0.92633	-0.0418781	0.723868	0.55261
G932R	missense	84	32	26	80	195	6	24	20	27	106	126	4	29	31	43	72	316	0.000266926	9.71168e-05	0.000104219	0.000268096	0.000507269	0.000113858	0.000322964	6.43282e-05	0.000114424	0.000352358	0.000545509	6.37446e-05	0.000396925	0.000120152	0.000157642	0.000317863	0.000597417	0.803449	0.000244175	2.36506	0.820226	0.000269155	2.28772	0.791798	0.000298268	2.1757	0.45279	1.8318	0.794265	2.09574	2.27616
G932F	missense	50	33	12	54	105	2	23	16	9	54	49	1	25	19	19	35	88	0.000160156	0.00010006	5.01795e-05	0.00018204	0.000274339	4.87964e-05	0.000310045	5.20752e-05	4.08657e-05	0.000181119	0.000214767	2.54978e-05	0.000344002	7.50948e-05	7.16556e-05	0.000156754	0.000167729	0.759907	0.000151655	1.94738	0.785673	0.000122207	2.01835	0.72129	0.000117808	1.59819	0.803038	2.62876	1.13006	2.64668	1.85464
G932P	missense	44	19	19	30	75	9	12	35	18	65	79	7	3	20	26	34	110	0.000141314	5.88587e-05	7.71992e-05	0.000102604	0.000196696	0.000162655	0.000167941	0.000110277	7.76448e-05	0.000217343	0.000343628	0.000101991	5.29234e-05	7.88495e-05	9.6735e-05	0.0001524	0.00020919	0.751022	0.00010884	1.86214	0.765165	0.000187223	1.85848	0.728943	0.000134294	1.66088	0.0138914	0.833132	-0.284916	0.325111	1.79383
G932S	missense	91	56	49	85	103	11	35	48	34	89	75	15	22	38	44	60	131	0.000288908	0.000167747	0.000192998	0.000284645	0.000269163	0.000195185	0.000465068	0.000150099	0.00014303	0.000296376	0.000326446	0.000203983	0.000304309	0.000146435	0.000161225	0.000265611	0.000248767	0.67911	0.000228638	1.17231	0.718126	0.000228988	1.49178	0.687555	0.000205509	1.32188	0.377069	1.65951	0.173722	1.07761	1.32866
G932I	missense	33	2	1	5	13	1	0	27	2	10	12	0	0	12	3	17	15	0.000106771	8.8288e-06	7.71992e-06	1.98589e-05	3.62335e-05	3.25309e-05	1.29186e-05	8.57709e-05	1.22597e-05	3.62238e-05	5.58395e-05	1.27489e-05	1.32308e-05	4.88116e-05	1.43311e-05	7.83771e-05	3.01535e-05	0.787362	1.81603e-05	2.21074	0.581712	4.75235e-05	0.428362	0.630877	4.29183e-05	0.857644	-0.401082	-0.1111	0.0161139	0.819016	1.16558
G932H	missense	33	43	32	61	28	2	21	56	31	46	19	4	31	28	28	31	45	0.000106771	0.000129489	0.000127379	0.000205209	7.50551e-05	4.87964e-05	0.000284208	0.000174605	0.00013077	0.000154774	8.5907e-05	6.37446e-05	0.000423387	0.000108887	0.000103901	0.000139337	8.66914e-05	0.605109	0.000134283	0.462434	0.569582	0.000136514	0.333802	0.616126	0.000109704	0.736823	0.765249	2.54278	0.822294	2.14173	0.511019
G932T	missense	50	6	2	16	35	1	2	5	4	19	21	0	3	8	15	26	43	0.000160156	2.06005e-05	1.15799e-05	5.6267e-05	9.31718e-05	3.25309e-05	3.87557e-05	1.83795e-05	2.04328e-05	6.58614e-05	9.44977e-05	1.27489e-05	5.29234e-05	3.37927e-05	5.73245e-05	0.000117566	8.29222e-05	0.805598	4.54048e-05	2.38568	0.796826	4.97928e-05	2.1053	0.714003	7.29012e-05	1.5385	0.0760393	0.974544	0.618174	1.80683	2.00983
G932N	missense	38	28	25	24	47	15	15	18	7	25	25	11	17	18	8	14	52	0.000122472	8.53451e-05	0.000100359	8.27456e-05	0.000124229	0.000260247	0.000206697	5.82017e-05	3.26926e-05	8.56198e-05	0.000111679	0.000152987	0.000238155	7.13401e-05	3.2245e-05	6.53142e-05	9.98835e-05	0.656527	9.81697e-05	0.955668	0.717542	7.20483e-05	1.48723	0.680202	6.71957e-05	1.26165	-0.100052	0.573865	0.192205	1.10793	1.23485
G932K	missense	40	3	6	61	45	6	21	3	13	42	21	0	17	17	9	36	53	0.000128753	1.17717e-05	2.70197e-05	0.000205209	0.000119053	0.000113858	0.000284208	1.2253e-05	5.7212e-05	0.000141602	9.44977e-05	1.27489e-05	0.000238155	6.75853e-05	3.58278e-05	0.000161108	0.000101768	0.797162	9.07633e-05	2.30475	0.760456	7.63912e-05	1.82177	0.702749	9.15724e-05	1.44633	0.397273	1.70548	1.27139	2.87857	1.85762
G932Q	missense	24	0	2	20	97	0	14	1	3	21	23	0	11	1	1	14	50	7.85077e-05	2.94293e-06	1.15799e-05	6.95063e-05	0.000253634	1.62655e-05	0.000193778	6.12649e-06	1.63463e-05	7.24475e-05	0.000103088	1.27489e-05	0.00015877	7.50948e-06	7.16556e-06	6.53142e-05	9.61143e-05	0.924855	8.44159e-05	3.52968	0.844048	4.95022e-05	2.47342	0.854952	4.40259e-05	2.69298	1.07604	3.24995	1.0953	2.58965	2.89869
G932Y	missense	20	15	16	37	21	5	11	10	10	29	20	4	3	11	20	23	19	6.59465e-05	4.70869e-05	6.56193e-05	0.000125773	5.69383e-05	9.75927e-05	0.000155023	3.36957e-05	4.49523e-05	9.87921e-05	9.02023e-05	6.37446e-05	5.29234e-05	4.50569e-05	7.52383e-05	0.000104503	3.76919e-05	0.662958	7.38545e-05	1.01736	0.729318	6.69106e-05	1.57903	0.628414	6.56225e-05	0.83747	0.200978	1.25883	-0.0807961	0.660014	1.14462
G932W	missense	37	26	31	36	32	8	1	32	26	23	14	4	2	41	27	17	64	0.000119332	7.94592e-05	0.000123519	0.000122463	8.54075e-05	0.000146389	2.58371e-05	0.000101087	0.000110337	7.90337e-05	6.44302e-05	6.37446e-05	3.96925e-05	0.000157699	0.000100318	7.83771e-05	0.000122499	0.630108	0.000102712	0.702243	0.57524	8.87221e-05	0.377907	0.590258	0.000114723	0.524945	-0.753265	-0.912458	-0.205735	0.455025	0.535032
G932E	missense	47	8	3	7	13	0	3	12	7	19	17	0	0	11	17	13	32	0.000150735	2.64864e-05	1.54398e-05	2.64786e-05	3.62335e-05	1.62655e-05	5.16742e-05	3.98222e-05	3.26926e-05	6.58614e-05	7.73163e-05	1.27489e-05	1.32308e-05	4.50569e-05	6.449e-05	6.09599e-05	6.21916e-05	0.673118	2.61596e-05	1.11483	0.709409	5.39231e-05	1.42383	0.650717	5.81746e-05	1.02015	0.502008	1.9438	0.0161139	0.819016	1.18627
K933C	missense	69	23	18	8	69	7	27	47	13	40	24	9	1	34	43	36	78	0.000219822	7.06304e-05	7.33393e-05	2.97884e-05	0.000181167	0.000130124	0.00036172	0.000147036	5.7212e-05	0.000135016	0.000107384	0.000127489	2.64617e-05	0.000131416	0.000157642	0.000161108	0.000148883	0.726451	8.87314e-05	1.62644	0.613483	0.000111662	0.676033	0.636658	0.000149762	0.904989	0.444016	1.81184	-0.682856	-0.327797	1.06915
K933Q	missense	31	2	3	13	59	4	7	13	9	29	38	0	4	18	12	44	88	0.00010049	8.8288e-06	1.54398e-05	4.63375e-05	0.000155286	8.13273e-05	0.000103348	4.28855e-05	4.08657e-05	9.87921e-05	0.000167519	1.27489e-05	6.61542e-05	7.13401e-05	4.65761e-05	0.000195943	0.000167729	0.885229	5.64731e-05	3.14956	0.779196	8.75155e-05	1.96786	0.738825	0.000120397	1.74181	0.104068	1.03832	0.715084	1.96583	2.28641
K933P	missense	60	35	31	51	28	6	6	36	30	54	17	6	0	41	41	28	74	0.000191559	0.000105946	0.000123519	0.000172111	7.50551e-05	0.000113858	9.04299e-05	0.00011334	0.000126684	0.000181119	7.73163e-05	8.92425e-05	1.32308e-05	0.000157699	0.000150477	0.000126274	0.000141345	0.61344	0.000119158	0.542347	0.611549	0.000124615	0.660961	0.609095	0.000143949	0.679229	-0.100052	0.573865	-0.828984	-0.567552	0.627512
K933T	missense	82	342	329	151	89	42	6	200	146	127	56	84	15	91	103	76	101	0.000260646	0.00100943	0.00127379	0.000503093	0.00023293	0.000699414	9.04299e-05	0.000615713	0.000600726	0.000421513	0.000244835	0.00108366	0.000211693	0.000345436	0.000372609	0.00033528	0.000192229	0.496649	0.000754809	-0.578003	0.539233	0.000470697	0.0972138	0.575127	0.000311388	0.401013	-0.888422	-1.22	-0.709185	-0.370995	-0.0265919
K933G	missense	189	395	338	375	200	54	21	275	222	177	110	70	39	274	195	180	282	0.000596659	0.0011654	0.00130853	0.00124449	0.000520209	0.0008946	0.000284208	0.000845456	0.000911305	0.000586166	0.000476784	0.000905174	0.000529234	0.00103255	0.000702225	0.000788125	0.00053334	0.56603	0.00105966	0.0875575	0.561556	0.000704928	0.271232	0.56726	0.000764061	0.336574	-0.497992	-0.33161	-0.233084	0.410152	0.231788
K933R	missense	139	52	73	90	179	21	48	71	53	146	137	23	20	65	52	133	362	0.000439643	0.000155975	0.000285637	0.000301194	0.000465859	0.00035784	0.00063301	0.000220554	0.000220675	0.000484081	0.000592758	0.000305974	0.000277848	0.000247813	0.000189887	0.000583474	0.000684108	0.722753	0.000302166	1.59096	0.738633	0.000379517	1.65165	0.749794	0.00042632	1.83166	0.247721	1.36519	-0.0418781	0.723868	1.69142
K933S	missense	160	213	128	136	151	27	37	174	73	183	149	30	40	114	195	124	319	0.00050559	0.000629788	0.000497935	0.000453446	0.000393392	0.000455433	0.000490905	0.000536068	0.000302406	0.000605925	0.000644302	0.000395217	0.000542464	0.000431795	0.000702225	0.000544285	0.00060307	0.577288	0.00049364	0.195554	0.662596	0.000522175	1.0589	0.6445	0.000570344	0.969221	0.0325736	0.875642	0.137536	1.01824	0.741225
K933N	missense	59	77	63	67	98	11	17	37	31	89	53	16	26	36	42	68	98	0.000188419	0.000229549	0.000247037	0.000225068	0.000256222	0.000195185	0.000232534	0.000116403	0.00013077	0.000296376	0.000231949	0.000216732	0.000357233	0.000138925	0.000154059	0.000300445	0.000186575	0.632576	0.000239469	0.725911	0.707567	0.000193875	1.40947	0.671367	0.000195001	1.18929	0.0760393	0.974544	0.217029	1.14866	1.10822
K933H	missense	57	28	41	48	32	4	17	36	23	50	29	4	18	30	33	24	72	0.000182138	8.53451e-05	0.000162118	0.000162181	8.54075e-05	8.13273e-05	0.000232534	0.00011334	9.80777e-05	0.000167947	0.00012886	6.37446e-05	0.000251386	0.000116397	0.000121814	0.000108857	0.000137575	0.625063	0.000123763	0.653847	0.653636	0.000127056	0.989052	0.638045	0.000121161	0.916355	0.456251	1.83968	0.595897	1.77028	0.853085
K933A	missense	77	39	18	44	47	11	19	70	53	83	51	3	4	78	54	53	148	0.000244944	0.000117717	7.33393e-05	0.000148942	0.000124229	0.000195185	0.000258371	0.000217491	0.000220675	0.000276618	0.000223358	5.09957e-05	6.61542e-05	0.000296624	0.000197053	0.000235131	0.000280805	0.650617	0.000116057	0.898981	0.634799	0.000234535	0.842207	0.623839	0.000252403	0.799992	0.121797	1.07866	0.113024	0.978018	0.84706
K933F	missense	63	7	17	33	151	5	16	25	17	33	53	9	33	16	22	29	77	0.00020098	2.35435e-05	6.94793e-05	0.000112534	0.000393392	9.75927e-05	0.000219616	7.96444e-05	7.35583e-05	0.000111964	0.000231949	0.000127489	0.000449849	6.38306e-05	8.24039e-05	0.000130628	0.000146998	0.865547	0.000149737	2.96075	0.749548	0.000124279	1.73674	0.712802	0.000105965	1.52867	0.352246	1.60303	0.547593	1.69102	2.07539
K933D	missense	45	40	37	102	213	11	23	104	68	132	83	4	14	42	62	107	205	0.000144454	0.00012066	0.000146679	0.000340912	0.000553855	0.000195185	0.000310045	0.000321641	0.000281973	0.000437978	0.000360809	6.37446e-05	0.000198463	0.000161454	0.000225715	0.000470262	0.000388227	0.78568	0.000290526	2.19461	0.649379	0.0003506	0.955861	0.717809	0.000311414	1.56968	0.200978	1.25883	0.493235	1.60184	1.57338
K933L	missense	113	95	52	112	252	20	35	107	77	95	115	6	22	113	107	71	170	0.000357995	0.000282522	0.000204578	0.00037401	0.000654791	0.000341574	0.000465068	0.000330831	0.000318752	0.000316135	0.00049826	8.92425e-05	0.000304309	0.00042804	0.00038694	0.000313508	0.000322266	0.731062	0.000378975	1.67067	0.667664	0.000365995	1.0984	0.591332	0.000362689	0.533738	0.134031	1.1065	0.532744	1.66666	1.10094
K933V	missense	120	112	63	143	153	21	42	104	124	166	68	17	43	132	93	132	250	0.000379977	0.000332551	0.000247037	0.000476614	0.000398568	0.00035784	0.000555498	0.000321641	0.000510821	0.000549943	0.000296379	0.000229481	0.000582157	0.00049938	0.000336781	0.000579119	0.000473033	0.661744	0.000363693	1.00571	0.62227	0.000419696	0.744534	0.63581	0.000472079	0.898045	0.190994	1.23611	0.404294	1.45591	0.882764
K933I	missense	56	151	80	70	32	31	14	123	83	73	12	17	6	135	156	41	95	0.000178998	0.000447326	0.000312657	0.000234997	8.54075e-05	0.000520494	0.000193778	0.000379843	0.000343272	0.000243687	5.58395e-05	0.000229481	9.26159e-05	0.000510645	0.000562496	0.00018288	0.000180921	0.490394	0.000270097	-0.638004	0.494016	0.00025566	-0.255276	0.505929	0.000359235	-0.165773	-0.429111	-0.174877	-0.394061	0.146036	-0.353018
K933W	missense	44	134	129	118	24	48	9	92	105	51	22	86	7	74	64	27	31	0.000141314	0.000397296	0.000501795	0.000393869	6.47026e-05	0.000797007	0.000129186	0.000284882	0.000433176	0.00017124	9.8793e-05	0.00110916	0.000105847	0.000281606	0.000232881	0.00012192	6.0307e-05	0.523198	0.000339416	-0.323325	0.521239	0.000247023	-0.0430614	0.48598	0.000174178	-0.329168	-0.790248	-0.996611	-1.02032	-0.881472	-0.231852
K933E	missense	58	40	42	37	73	17	10	40	47	35	51	11	0	55	32	32	84	0.000185278	0.00012066	0.000165978	0.000125773	0.00019152	0.000292778	0.000142104	0.000125593	0.000196155	0.000118551	0.000223358	0.000152987	1.32308e-05	0.000210265	0.000118232	0.000143691	0.000160191	0.660677	0.000150983	0.995486	0.665625	0.000165914	1.08251	0.600338	0.000158095	0.607507	-0.313932	0.0872018	-1.06307	-0.951616	0.895169
K933M	missense	28	15	8	99	232	8	49	5	12	108	91	3	41	11	15	69	185	9.1069e-05	4.70869e-05	3.47396e-05	0.000330982	0.000603029	0.000146389	0.000645928	1.83795e-05	5.31254e-05	0.000358945	0.000395172	5.09957e-05	0.000555695	4.50569e-05	5.73245e-05	0.0003048	0.000350535	0.866681	0.000253959	2.97163	0.842442	0.000206405	2.4609	0.817009	0.000189429	2.3822	0.644676	2.26842	1.0373	2.4945	2.60491
K933Y	missense	70	93	94	81	51	17	21	131	72	92	59	10	8	67	97	49	88	0.000222962	0.000276636	0.000366696	0.000271405	0.000134581	0.000292778	0.000284208	0.000404349	0.00029832	0.000306256	0.000257721	0.000140238	0.000119078	0.000255322	0.000351112	0.000217714	0.000167729	0.562882	0.00026233	0.0573569	0.582373	0.000316661	0.433513	0.575072	0.000247969	0.400561	-0.0129018	0.772167	-0.0710363	0.676027	0.297144
I934L	missense	111	35	64	108	90	30	18	104	57	129	54	53	13	68	91	80	151	0.000351715	0.000105946	0.000250897	0.000360771	0.000235518	0.000504229	0.000245453	0.000321641	0.000237021	0.000428099	0.000236244	0.000688442	0.000185232	0.000259077	0.000329616	0.000352697	0.000286458	0.690388	0.000238283	1.2805	0.618345	0.000305751	0.713936	0.635712	0.000306962	0.897248	-0.31266	0.0900955	-0.570152	-0.142881	0.963893
I934Y	missense	29	296	230	81	19	40	6	147	99	50	7	113	15	41	82	22	21	9.42093e-05	0.000874051	0.000891651	0.000271405	5.17621e-05	0.000666884	9.04299e-05	0.000453361	0.000408657	0.000167947	3.43628e-05	0.00145338	0.000211693	0.000157699	0.000297371	0.000100148	4.14611e-05	0.440264	0.000522217	-1.11889	0.449102	0.000266082	-0.605409	0.51063	0.00014917	-0.127265	-0.867738	-1.17293	-0.836671	-0.580164	-0.617187
I934K	missense	59	5	10	15	27	2	4	19	6	21	16	0	2	12	20	13	29	0.000188419	1.76576e-05	4.24596e-05	5.29572e-05	7.2467e-05	4.87964e-05	6.45928e-05	6.12649e-05	2.8606e-05	7.24475e-05	7.30209e-05	1.27489e-05	3.96925e-05	4.88116e-05	7.52383e-05	6.09599e-05	5.65378e-05	0.742848	4.63853e-05	1.78373	0.667019	5.88348e-05	1.09338	0.629606	6.03869e-05	0.847231	0.121797	1.07866	0.493235	1.60184	1.24145
I934Q	missense	50	66	50	32	49	15	3	75	31	32	27	8	2	40	52	30	72	0.000160156	0.000197177	0.000196858	0.000109224	0.000129405	0.000260247	5.16742e-05	0.000232807	0.00013077	0.000108671	0.00012027	0.00011474	3.96925e-05	0.000153944	0.000189887	0.000134983	0.000137575	0.567515	0.000158166	0.101805	0.549114	0.00014813	0.174242	0.603907	0.000154097	0.63674	-0.702112	-0.796066	-0.461007	0.0361947	0.304262
I934G	missense	115	32	26	52	108	1	18	51	18	95	62	5	11	27	31	72	119	0.000364276	9.71168e-05	0.000104219	0.000175421	0.000282104	3.25309e-05	0.000245453	0.000159289	7.76448e-05	0.000316135	0.000270607	7.64935e-05	0.00015877	0.000105133	0.000114649	0.000317863	0.000226151	0.743796	0.000164715	1.79283	0.711873	0.000205919	1.44304	0.717674	0.000190949	1.56857	0.877672	2.79858	0.317144	1.31292	1.60148
I934W	missense	76	174	203	210	87	43	21	90	127	124	35	74	22	79	76	63	109	0.000241804	0.000515013	0.000787432	0.000698373	0.000227753	0.00071568	0.000284208	0.000278755	0.000523081	0.000411634	0.000154633	0.000956169	0.000304309	0.000300379	0.000275874	0.000278674	0.000207305	0.571668	0.000557143	0.141636	0.580795	0.000342026	0.421212	0.592472	0.000265558	0.543075	-0.401082	-0.1111	-0.49722	-0.0232193	0.368641
I934V	missense	93	150	101	96	117	24	25	126	68	103	96	14	24	61	71	76	178	0.000295189	0.000444383	0.000393716	0.000321053	0.000305396	0.000406636	0.000335883	0.000389032	0.000281973	0.000342479	0.000416649	0.000191234	0.000330771	0.000232794	0.00025796	0.00033528	0.000337342	0.58321	0.000366137	0.252364	0.63753	0.000357533	0.863493	0.667008	0.000290844	1.15358	-0.0830186	0.612623	0.237963	1.18301	0.756478
I934F	missense	50	69	65	84	97	12	12	83	58	73	60	13	12	59	61	30	79	0.000160156	0.000206005	0.000254757	0.000281335	0.000253634	0.000211451	0.000167941	0.000257313	0.000241108	0.000243687	0.000262016	0.000178485	0.000172001	0.000225284	0.000222132	0.000134983	0.000150768	0.646274	0.000248933	0.857316	0.627078	0.000251031	0.782012	0.572028	0.000183292	0.375625	-0.100052	0.573865	-0.0160708	0.76621	0.671651
I934R	missense	118	74	39	61	55	10	9	110	52	40	45	13	3	103	89	51	93	0.000373697	0.00022072	0.000154398	0.000205209	0.000144934	0.00017892	0.000129186	0.00034002	0.000216588	0.000135016	0.000197586	0.000178485	5.29234e-05	0.000390493	0.00032245	0.000226423	0.000177152	0.594572	0.000181315	0.36135	0.553465	0.000222303	0.208162	0.542595	0.000279129	0.134551	-0.141445	0.47968	-0.527954	-0.0736462	0.234688
I934M	missense	37	38	38	38	20	5	5	63	20	37	29	5	4	30	45	48	54	0.000119332	0.000114774	0.000150538	0.000129083	5.43502e-05	9.75927e-05	7.75114e-05	0.000196048	8.5818e-05	0.000125137	0.00012886	7.64935e-05	6.61542e-05	0.000116397	0.000164808	0.00021336	0.000103653	0.568529	0.000112187	0.111531	0.587154	0.000133966	0.470782	0.627156	0.000149554	0.827167	-0.100052	0.573865	-0.0630674	0.689102	0.469827
I934E	missense	70	3	3	13	85	5	19	8	7	39	41	1	18	13	10	40	98	0.000222962	1.17717e-05	1.54398e-05	4.63375e-05	0.000222577	9.75927e-05	0.000258371	2.75692e-05	3.26926e-05	0.000131723	0.000180405	2.54978e-05	0.000251386	5.25664e-05	3.94106e-05	0.000178526	0.000186575	0.904996	7.40315e-05	3.33918	0.812148	9.30973e-05	2.22474	0.772989	0.000114269	2.02165	0.422827	1.76363	0.993837	2.42319	2.52852
I934A	missense	103	24	38	40	159	12	41	16	18	95	139	1	8	50	25	65	259	0.000326592	7.35733e-05	0.000150538	0.000135703	0.000414097	0.000211451	0.00054258	5.20752e-05	7.76448e-05	0.000316135	0.000601349	2.54978e-05	0.000119078	0.000191492	9.31522e-05	0.000287383	0.000489995	0.787605	0.000193478	2.21307	0.85016	0.000261801	2.52107	0.753262	0.000265505	1.86007	0.409254	1.73274	0.669326	1.89075	2.19807
[truncated: 1,906 more rows]
[truncated: 4 more columns]
